# Supplementary material for: Cell cycle arrest induces lipid droplet formation and confers ferroptosis resistance
Source: Nat Commun. 2024 Jan 2;15:79. doi: 10.1038/s41467-023-44412-7 (PMC10761718; doi:10.1038/s41467-023-44412-7)
Supplement: Supplementary file 3 — Supplementary Data 1 [file 41467_2023_44412_MOESM3_ESM.xlsx]

## Sheet: Raw_exp_final
Original lipidomics data are normalized to cell number
LipidMolec	Vehicle_1	Vehicle_2	Vehicle_3	Nocodazole_1	Nocodazole_2	Nocodazole_3	iDGAT_1	iDGAT_2	iDGAT_3	Nocodazole+iDGAT_1	Nocodazole+iDGAT_2	Nocodazole+iDGAT_3
CL(16:16:1)	0.0019868	0.00201941	0.00188921	0.0102855	0.00818755	0.00401386	0.00168867	0.00145457	0.00132978	0.00678819	0.00857873	0.00744945
LPE(24:1)	0.00163338	0.00191041	0.00224175	0.0087791	0.00701198	0.0036262	0.00155101	0.00204717	0.00141149	0.00884628	0.00991056	0.00970066
PG(14:06:1)	0.0033827	0.0060787	0.00398005	0.0249918	0.0145111	0.00404494	0.00366989	0.00683665	0.00237296	0.0173701	0.0185263	0.020998
AcCa(14:0)	0.00354304	0.00372307	0.00320239	0.0203161	0.0223388	0.046768	0.0053696	0.00655975	0.0026338	0.0396437	0.0314509	0.0369024
LPE(22:1)	0.00352543	0.00412111	0.00401763	0.0186601	0.0108043	0.00730056	0.00281899	0.00423222	0.0026916	0.0162661	0.0185111	0.0194243
CL(18:18:19:18:2)	0.00391461	0.00422171	0.00516312	0.00460422	0.00487552	0.00235438	0.00387083	0.00432325	0.00342678	0.00560754	0.0068279	0.00596209
LPG(18:0)	0.0057544	0.00794911	0.00732345	0.0294541	0.0194857	0.00665708	0.00310817	0.00638649	0.0039502	0.0212707	0.0239391	0.0224915
PG(22:62:6)	0.0133331	0.00765435	0.0146049	0.0212733	0.00938933	0.0146138	0.00443671	0.00751535	0.00401099	0.0113555	0.0152352	0.0141571
PG(22:62:6)	0.00525389	0.0080871	0.00625028	0.0115955	0.0106918	0.0052523	0.00503307	0.00779799	0.00422673	0.0121031	0.0100869	0.0143284
LPE(17:0)	0.00875268	0.00969786	0.0148579	0.00961254	0.00722361	0.00440595	0.00608283	0.0133134	0.00426385	0.0145726	0.0114343	0.0172374
CL(18:08:18:18:1)	0.00317527	0.00338575	0.00373016	0.00736423	0.00982893	0.00595794	0.00455889	0.00503426	0.00439066	0.0113665	0.0149614	0.0138474
PE(26:08:2)	0.0160436	0.00325355	0.0166691	0.0144582	0.0142132	0.0078788	0.0189153	0.00485756	0.00441607	0.0225886	0.021234	0.0752452
LPI(20:1)	0.0042398	0.00518408	0.00617978	0.0284258	0.0200371	0.00647094	0.00461733	0.00654254	0.00443102	0.0272082	0.0330401	0.0282842
LPI(20:2)	0.0073349	0.00824119	0.00669018	0.0426075	0.0108126	0.00973715	0.00604634	0.00476615	0.00450028	0.0124158	0.0221713	0.0298231
TG(30:26:0)	0.0224108	0.0221331	0.0198681	0.0171492	0.163097	0.173038	0.00427457	0.00336822	0.00455583	0.0148326	0.0155794	0.0158162
PG(22:62:6)	0.0106279	0.00713464	0.0109383	0.00998509	0.00813473	0.013902	0.00426348	0.0031223	0.00455708	0.00512929	0.00650374	0.0182293
PG(20:42:6)	0.00702874	0.0063024	0.0127235	0.00677297	0.00584021	0.00963366	0.00532086	0.00761938	0.00457178	0.00985468	0.0096051	0.0110524
PE(P-9:06:0)	0.00512425	0.00607085	0.00646077	0.0111816	0.00754999	0.00370783	0.00508828	0.00640485	0.00463182	0.0126081	0.0148153	0.0133534
LPE(22:1)	0.00566543	0.00630013	0.00716973	0.0226468	0.0188717	0.00983586	0.00554005	0.00735854	0.00472275	0.0257208	0.029261	0.0288857
CL(16:16:16:10:4)	0.00758634	0.00931841	0.00834685	0.0227344	0.0161513	0.00691085	0.0041898	0.00266811	0.00486774	0.018279	0.0205291	0.0186117
PC(16:06:0)	0.00752853	0.00740957	0.0066513	0.0199895	0.0251105	0.0169103	0.00822208	0.0245833	0.00513855	0.0471044	0.0646678	0.06291
PG(14:06:1)	0.00828001	0.00998478	0.00776723	0.0214394	0.0126938	0.00775584	0.00765967	0.00904791	0.00527233	0.0172678	0.0215604	0.0222409
CL(16:16:18:20:4)	0.0102711	0.0108273	0.010747	0.0186927	0.0149081	0.00704406	0.00599391	0.00726005	0.00544572	0.0128987	0.0155714	0.0154915
CL(16:16:16:17:1)	0.00925652	0.0103423	0.0114525	0.0264813	0.0237716	0.0112809	0.00656995	0.00759624	0.00564129	0.0158547	0.0190561	0.0195796
PG(16:16:1)	0.00757801	0.00730939	0.00797409	0.030107	0.0231903	0.0136516	0.0067113	0.00626983	0.00568364	0.024478	0.0254339	0.0258786
PG(14:06:0)	0.0091578	0.00990484	0.0104924	0.0337793	0.0346423	0.0173297	0.00678383	0.00652647	0.00576162	0.0265683	0.0312612	0.0244335
LPG(18:1)	0.00683558	0.00765559	0.00869109	0.0539384	0.032496	0.025144	0.00714691	0.0125624	0.00581743	0.0202383	0.0365351	0.0620279
LPE(22:0)	0.0101517	0.010629	0.0107011	0.0425129	0.039739	0.0217398	0.00648541	0.00702273	0.0059669	0.0332574	0.0360092	0.0336513
CL(17:18:18:28:2)	0.0107818	0.0116453	0.0143172	0.0166557	0.0143579	0.0075253	0.00692472	0.00743694	0.00623098	0.0122482	0.0149988	0.0141261
PE(P-10:06:0)	0.0104255	0.0107022	0.0124192	0.0147915	0.0127925	0.00619122	0.00712012	0.00926706	0.00635206	0.0203068	0.0229719	0.0214311
LPG(16:0)	0.0119605	0.0119614	0.0129464	0.0337327	0.0425886	0.0168663	0.0147378	0.0114825	0.00637747	0.0417045	0.0559136	0.0510956
CL(16:18:1)	0.0129596	0.0100891	0.0124954	0.0416507	0.0206203	0.0109172	0.00787285	0.0128986	0.00648958	0.0331021	0.0412417	0.0382556
CL(18:18:28:20:4)	0.0150723	0.0174338	0.0175465	0.0123463	0.0109612	0.00752598	0.00731506	0.00905651	0.00653168	0.00843136	0.0131072	0.0113339
PE(25:08:1)	0.0131402	0.0152841	0.00810888	0.0235538	0.0247469	0.0149512	0.010735	0.0113043	0.00657478	0.0238263	0.0287129	0.0263187
CL(16:08:08:18:1)	0.00483641	0.00509836	0.00600377	0.00581406	0.00879129	0.0069392	0.0070633	0.00797737	0.00667144	0.0101996	0.0135877	0.012521
PG(22:52:6)	0.00673567	0.0100994	0.00772368	0.0140738	0.0100797	0.0160011	0.00855722	0.0122708	0.00669461	0.0187741	0.0174611	0.0195651
LPC(O-20:1)	0.0151674	0.0189054	0.0124249	0.0311315	0.0209805	0.0111269	0.00751693	0.0105919	0.00669561	0.0212011	0.0234577	0.0112617
TG(12:04:06:0)	0.0239977	0.0275615	0.0245936	0.162716	0.168451	0.166951	0.00676766	0.00693858	0.00675814	0.0182589	0.0194743	0.0196045
CL(18:18:28:20:3)	0.0103674	0.0120832	0.0123925	0.0125842	0.0136512	0.00721107	0.00703027	0.00641364	0.00687847	0.011503	0.0135685	0.0117281
Hex2Cer(d18:04:1)	0.0160781	0.0165243	0.0178716	0.0757241	0.0695613	0.0347046	0.0077442	0.00946805	0.00702545	0.0462942	0.0506326	0.046962
PE(O-12:16:1)	0.00885307	0.0103169	0.0101186	0.0209785	0.016521	0.0109654	0.00850225	0.0100804	0.00717344	0.027902	0.0263676	0.0315216
CL(16:18:28:28:2)	0.0181086	0.0245416	0.0214514	0.0341543	0.0257937	0.0148467	0.00793221	0.00943917	0.00726586	0.0174279	0.0191447	0.0210834
PE(24:02:3)	0.00721952	0.00784377	0.00866309	0.0204682	0.0177095	0.0119934	0.00860826	0.00971991	0.007586	0.0278583	0.0360863	0.0333083
PG(22:52:6)	0.0103722	0.00902055	0.00999392	0.00871777	0.00714762	0.0141093	0.00767122	0.00566802	0.00758674	0.00816353	0.00801011	0.00711022
PE(O-12:14:0)	0.0172791	0.018648	0.0202665	0.0207728	0.0172444	0.00863703	0.00909907	0.0112861	0.00793901	0.025556	0.0279328	0.0263403
LPE(20:0)	0.0104026	0.0112306	0.0117481	0.0320154	0.0201024	0.0147114	0.00837452	0.00936058	0.00798386	0.0322479	0.0369203	0.0339037
AcCa(18:0)	0.00677302	0.00288691	0.00673269	0.0327479	0.0303759	0.0401044	0.00748367	0.00829673	0.00813209	0.0779462	0.0717922	0.078844
PE(26:08:2)	0.00782065	0.00607952	0.00853789	0.0198314	0.0225333	0.0133668	0.0109552	0.00977326	0.00859422	0.0225941	0.0313436	0.0345752
CL(15:06:16:18:1)	0.00927436	0.00963796	0.0110585	0.0161959	0.0168664	0.00955613	0.00917968	0.0111184	0.00859497	0.022204	0.0272119	0.0221677
CL(16:06:18:18:2)	0.00601631	0.00640465	0.0132528	0.0297068	0.0140046	0.0138231	0.00769478	0.0134723	0.00874445	0.0168387	0.0272145	0.0220237
LPS(18:0)	0.0120269	0.0167676	0.0145699	0.0450013	0.0353111	0.0131707	0.0104195	0.018903	0.00875915	0.0423141	0.0471194	0.0469995
TG(O-22:16:08:1)	0.0538021	0.0691527	0.062705	0.358012	0.333026	0.35473	0.00955593	0.00778537	0.00880598	0.0353525	0.0440158	0.0408338
PG(22:62:6)	0.0071748	0.0148576	0.00802204	0.00871251	0.018428	0.00913091	0.0091873	0.0107518	0.00882243	0.0169532	0.00571871	0.0133595
TG(12:06:06:1)	0.0348047	0.0380569	0.0246735	0.13213	0.20887	0.206045	0.0112938	0.00932539	0.00884036	0.0112638	0.0185939	0.0185192
LPE(24:1)	0.0118135	0.014203	0.0142568	0.0748023	0.038166	0.0274907	0.0113441	0.0153782	0.00932417	0.0634299	0.0748379	0.0727022
PI(20:42:5)	0.00804855	0.00934816	0.00841372	0.0058004	0.00543937	0.00309469	0.00790265	0.0123809	0.00947465	0.00984209	0.0129184	0.0144292
PS(12:08:3)	0.00848482	0.00860784	0.00919371	0.00754227	0.0073433	0.00444762	0.0101116	0.0129034	0.0096894	0.0133731	0.0142765	0.0129747
TG(O-24:16:08:1)	0.0652015	0.0634702	0.0598018	0.317234	0.297474	0.322458	0.0107914	0.00954875	0.00972203	0.0366126	0.0521243	0.0440201
TG(38:50:3)	0.0329516	0.0368031	0.0331593	0.0884569	0.0933234	0.110596	0.00968251	0.0106962	0.00996469	0.0165847	0.0143901	0.019742
AcCa(18:1)	0.00864801	0.00914118	0.00793832	0.0599386	0.0737711	0.156203	0.0145629	0.0131964	0.0100192	0.130344	0.114757	0.128785
LPI(20:3)	0.0111874	0.0109626	0.0070956	0.106468	0.0431699	0.00848231	0.0120523	0.00863694	0.0103117	0.0276389	0.0977564	0.104664
PE(O-24:20:3)	0.0119508	0.0148072	0.0163798	0.0644562	0.0525395	0.0290605	0.0136053	0.0138747	0.0106306	0.0608538	0.0797137	0.077366
CL(16:07:18:18:1)	0.00927721	0.0103425	0.01072	0.00887969	0.01197	0.00622981	0.0111041	0.0125902	0.0106872	0.0164297	0.0182622	0.018135
LPC(O-18:1)	0.0171309	0.0267126	0.0283819	0.0515131	0.0146277	0.00694535	0.00807079	0.0169855	0.0107275	0.0340432	0.0388594	0.0291531
PE(O-24:22:5)	0.017095	0.0181981	0.020217	0.040028	0.0355614	0.0164424	0.00811953	0.0154663	0.0111515	0.0438047	0.05041	0.0501478
PS(26:08:1)	0.00790082	0.00851199	0.00849019	0.0290328	0.0333167	0.0229895	0.0121592	0.0133675	0.0114458	0.0301481	0.0403689	0.0388012
CL(18:18:18:20:4)	0.0158899	0.0155283	0.0211955	0.0124153	0.0104623	0.00481034	0.0130579	0.0150892	0.0116089	0.0194651	0.0228811	0.0263426
LPC(24:1)	0.010131	0.00778469	0.00742351	0.0714973	0.0600131	0.00689002	0.0146832	0.0129833	0.0119428	0.108489	0.124112	0.110928
PE(O-18:11:1)	0.0186693	0.0183869	0.0196418	0.0419171	0.0523077	0.031688	0.0143774	0.0157243	0.0122235	0.046251	0.0538164	0.0511003
PE(O-24:10:4)	0.0217033	0.0232155	0.0257153	0.0594129	0.0556019	0.029735	0.0130628	0.0151582	0.0122731	0.0457908	0.0543997	0.0510393
CL(18:18:18:10:3)	0.0151739	0.0175121	0.0198606	0.0277129	0.0297748	0.0154427	0.0140338	0.0173808	0.0123302	0.0325715	0.0435999	0.0385521
PI(18:09:2)	0.0185858	0.0170128	0.0195731	0.0546744	0.0663507	0.0377204	0.0131473	0.0143044	0.0129787	0.0536291	0.0553258	0.0507484
PE(16:00:4)	0.00770528	0.00878404	0.00985628	0.0208783	0.0158238	0.0100022	0.0142049	0.0163713	0.0130402	0.0336653	0.0353774	0.0355187
LPE(16:1)	0.00820626	0.0106545	0.00943401	0.0193698	0.0276965	0.0143853	0.0226573	0.0173423	0.0133499	0.0520992	0.0638262	0.0319298
CL(16:06:17:18:1)	0.0122736	0.0129498	0.0149077	0.0160056	0.0182976	0.0107707	0.013223	0.0155466	0.0136314	0.0254345	0.0300679	0.0289251
LPE(20:1)	0.0130367	0.0163642	0.017138	0.0444861	0.0334447	0.019727	0.0142726	0.0217205	0.0141894	0.0625292	0.0641869	0.0696008
CL(20:48:18:28:2)	0.0251704	0.0206892	0.0235298	0.0267975	0.0320746	0.0214549	0.0163455	0.0141114	0.0142089	0.0256551	0.0278072	0.0322433
LPE(22:4)	0.0109995	0.0123883	0.0075443	0.0122579	0.00924229	0.0145806	0.00543658	0.00845986	0.0142751	0.0358763	0.0149836	0.0247267
CL(14:06:16:16:1)	0.018927	0.0222074	0.0249591	0.0695522	0.0591734	0.0289491	0.0159028	0.0197469	0.0143095	0.0646845	0.0736535	0.0679351
LPI(20:4)	0.0301684	0.0240107	0.0291155	0.0638324	0.0523875	0.0130385	0.0142049	0.0191388	0.0146825	0.150221	0.0638485	0.148248
TG(18:06:08:1)	0.0172256	0.0150821	0.0138314	0.0628581	0.0970621	0.0834501	0.0143617	0.0126515	0.0147729	0.0291212	0.0676155	0.0528551
CL(18:18:18:20:3)	0.0239549	0.0303047	0.0328301	0.0357136	0.0351249	0.0149772	0.0171819	0.0196743	0.0152432	0.0273475	0.0406276	0.0372444
LPC(18:0)	0.0165141	0.0231349	0.0247113	0.0512187	0.0376899	0.0140458	0.0152609	0.0176998	0.0153073	0.0486461	0.0527922	0.0517759
LPI(20:3)	0.00971302	0.00896746	0.00872064	0.00665942	0.0334789	0.012031	0.00810336	0.0111603	0.015311	0.0678859	0.012674	0.0861869
LPI(18:0)	0.0205343	0.0238703	0.0238074	0.0869078	0.156646	0.0476184	0.0323659	0.0272606	0.0158329	0.108871	0.102169	0.112762
PE(O-24:20:3)	0.0211474	0.0223169	0.0258371	0.0614421	0.0525585	0.0256525	0.0191121	0.0213992	0.0158476	0.0683893	0.079874	0.0775067
PE(26:12:4)	0.0108042	0.0112818	0.0126758	0.0227887	0.0200667	0.010422	0.0183571	0.0208083	0.0159047	0.0415983	0.0486422	0.0460292
PC(O-24:08:1)	0.0140425	0.0267766	0.0111998	0.0604538	0.0417945	0.0170951	0.0103114	0.02387	0.0159587	0.0726722	0.107873	0.0935721
PE(O-22:16:0)	0.0206659	0.0204308	0.0209013	0.0232317	0.0310814	0.0275454	0.0170267	0.0162565	0.0159974	0.0270883	0.0366713	0.0325952
ChE(22:6)	0.0525722	0.0521713	0.0521574	0.0808095	0.0779658	0.0865787	0.0167553	0.0154363	0.0161289	0.0224848	0.0244792	0.0249336
PC(28:08:1)	0.0068175	0.00586966	0.00726253	0.014727	0.0194322	0.0119671	0.0144181	0.0132874	0.0163693	0.0548837	0.0400421	0.0556891
PE(O-18:14:1)	0.0199101	0.0141842	0.0205656	0.043361	0.0434587	0.0396775	0.0181381	0.0186487	0.0164675	0.0527874	0.0723622	0.0617136
LPE(22:4)	0.0117524	0.0145035	0.00551669	0.0056206	0.00802645	0.0177051	0.00738828	0.00979544	0.0167931	0.0381283	0.0176219	0.0184216
PE(P-16:00:5)	0.00770504	0.0087987	0.00877222	0.0155805	0.0165803	0.0149085	0.0168835	0.0179336	0.0172749	0.0368261	0.0355323	0.0350575
PE(P-12:02:5)	0.0186888	0.0181345	0.0212961	0.0302977	0.0270243	0.0283644	0.0159938	0.0173008	0.0174343	0.0403359	0.037394	0.0398372
PE(14:02:6)	0.0322736	0.0370758	0.0389761	0.0478787	0.040043	0.0197107	0.0191816	0.0232963	0.0178823	0.0360459	0.0401757	0.0415657
CL(14:06:06:18:1)	0.015402	0.0146111	0.0167339	0.0175501	0.0203178	0.0132175	0.0181358	0.0204717	0.0185278	0.0298787	0.0338839	0.032186
TG(16:08:15:1)	0.0238193	0.0270575	0.0221834	0.160669	0.158872	0.153696	0.0185257	0.0177992	0.0186165	0.0534364	0.0709818	0.0683621
PE(18:01:2)	0.0238668	0.0281688	0.0319539	0.0575273	0.0525623	0.0300056	0.018006	0.0221202	0.0186713	0.052347	0.066391	0.0593441
PE(O-12:12:6)	0.030147	0.0304183	0.0342039	0.0483343	0.0407345	0.0346636	0.0183889	0.0197622	0.0187475	0.0498378	0.0460329	0.0507719
PE(O-12:16:1)	0.0203726	0.0218563	0.0241939	0.0450433	0.0360786	0.0255443	0.019168	0.022975	0.0188257	0.0627613	0.0575344	0.0658143
PE(24:02:4)	0.0118299	0.0126056	0.0141966	0.0303142	0.0291049	0.0163382	0.0224053	0.0254247	0.0190651	0.0455784	0.055455	0.0519965
PI(14:00:4)	0.0337604	0.0381416	0.0409073	0.0601349	0.0505258	0.0230247	0.0213211	0.0288249	0.0192408	0.0501563	0.055878	0.0498851
LPE(22:6)	0.0182932	0.0221537	0.0199744	0.029248	0.0338786	0.0311491	0.0136143	0.0265721	0.0196484	0.0413152	0.0510823	0.0382541
TG(18:10:16:1)	0.0308083	0.0284787	0.0207886	0.136244	0.244414	0.237081	0.0230019	0.0203073	0.0197129	0.0959078	0.120924	0.0816451
PI(16:17:1)	0.025877	0.0297635	0.030987	0.0218295	0.0190283	0.0057595	0.0243396	0.0295783	0.020115	0.0250302	0.0275276	0.02818
TG(18:10:32:4)	0.0560739	0.058804	0.0593637	0.193887	0.188831	0.232163	0.0190271	0.0195366	0.0202044	0.0337243	0.0319456	0.0410102
CL(16:16:18:28:2)	0.0441749	0.053578	0.0557398	0.112065	0.0918796	0.0439912	0.0217195	0.0283104	0.0203262	0.0533263	0.0618225	0.0608737
LPS(18:1)	0.0178536	0.0223045	0.0226438	0.0475037	0.045404	0.0261556	0.0190532	0.029672	0.0207363	0.0701748	0.0573652	0.0684794
PE(26:00:4)	0.0198369	0.0206485	0.0222381	0.049596	0.0492036	0.0288627	0.0227141	0.0255146	0.0210716	0.0512851	0.0642759	0.0587388
Cer(d18:22:0)	0.0538877	0.0594794	0.0545552	0.0940155	0.070287	0.0347524	0.0211081	0.026203	0.0212224	0.0562287	0.0617423	0.0569653
CL(16:18:18:20:4)	0.0332061	0.042876	0.0419623	0.0459686	0.0378886	0.0212346	0.0239816	0.0313339	0.0213967	0.0421607	0.0495818	0.0491484
PE(24:12:4)	0.0159824	0.0182576	0.0193678	0.0290332	0.0244696	0.0124436	0.0242195	0.0295745	0.0214095	0.0465971	0.0571916	0.0553559
CL(16:17:18:18:2)	0.0364247	0.0451461	0.0516727	0.0677472	0.0591696	0.027973	0.0244459	0.0289893	0.0214887	0.0475567	0.0572717	0.0512551
TG(O-18:16:08:1)	0.174066	0.14021	0.181111	0.874931	0.722475	0.710622	0.0241826	0.0233402	0.0218923	0.0705524	0.0820336	0.0703702
PE(O-18:12:4)	0.0298996	1.95453	0.0535028	3.14371	2.68218	0.0253656	0.0248917	0.0174345	0.0220941	0.0601184	0.0695792	3.19669
PE(O-20:12:3)	0.0322142	0.0292553	0.0440154	0.0880048	0.0703554	0.0440937	0.0216992	0.028735	0.0220978	0.0708591	0.104948	0.0922114
TG(26:27:08:0)	0.0357063	0.036169	0.0345953	0.211923	0.187954	0.17799	0.0265801	0.0249294	0.0222879	0.0796492	0.0990121	0.0925539
PI(16:00:5)	0.030794	0.0347933	0.0409747	0.0552387	0.0478851	0.0256966	0.0239701	0.0326477	0.0226646	0.0520127	0.0563901	0.0536527
CL(17:18:18:18:1)	0.0237389	0.0259049	0.031915	0.0402558	0.0421479	0.0201635	0.0251434	0.030393	0.022905	0.0538493	0.0661906	0.0628021
PE(O-18:18:2)	0.0266192	0.0267208	0.0285141	0.10446	0.0987339	0.0546919	0.0243651	0.0250097	0.0229361	0.0898865	0.0998849	0.0976682
LPS(16:0)	0.0237496	0.0384473	0.04267	0.0660579	0.0360858	0.0249435	0.0270651	0.034975	0.0229384	0.0588834	0.061533	0.056299
SM(d18:26:0)	0.0394601	0.0420973	0.0501251	0.0704599	0.0592228	0.0245049	0.030659	0.0339442	0.023337	0.0542308	0.0592487	0.0542533
PC(O-20:08:1)	0.200538	0.124389	0.240724	0.50311	0.273701	0.180863	0.136072	0.0848701	0.0234927	0.24445	0.322693	0.188993
PC(O-20:08:1)	0.200538	0.124389	0.240724	0.50311	0.273701	0.180863	0.136072	0.0848701	0.0234927	0.24445	0.322693	0.188993
LPS(16:0)	0.0130322	0.00316866	0.0437509	0.0770033	0.0184656	0.02358	0.00885979	0.0246904	0.0238439	0.0360734	0.0323802	0.0259452
PE(12:06:0)	0.0213541	0.0202259	0.038945	0.0248839	0.0247895	0.0144491	0.0250279	0.0268896	0.0239269	0.0412719	0.037032	0.0439657
PS(18:12:5)	0.0673234	0.0522828	0.0425534	0.0628721	0.0630375	0.0263093	0.0618515	0.0760217	0.024459	0.0972843	0.0720683	0.0990851
PE(O-24:22:6)	0.0398003	0.0451337	0.0498918	0.106766	0.0878597	0.0427514	0.0287789	0.0332424	0.0246382	0.0980709	0.115323	0.104856
PE(O-24:22:4)	0.0197174	0.0227197	0.0244176	0.0569595	0.048626	0.0283084	0.0299961	0.031244	0.0247458	0.0952274	0.111573	0.105415
PC(22:08:1)	0.0349998	0.00976562	0.041742	0.200434	0.152831	0.059938	0.0443602	0.050182	0.0247852	0.327194	0.055308	0.0549806
LPI(20:4)	0.0414274	0.0360905	0.0338488	0.108893	0.0852	0.0301435	0.0271159	0.0419933	0.0251048	0.153796	0.154877	0.17038
PG(16:02:4)	0.0284746	0.0335704	0.0328949	0.127567	0.0859067	0.0653925	0.0361653	0.0518132	0.0254212	0.168934	0.187075	0.20449
LPE(16:1)	0.0132056	0.0124575	0.0158787	0.0496346	0.0634859	0.0398892	0.0223485	0.0313109	0.0256354	0.122246	0.0866289	0.0569184
TG(O-18:06:08:1)	0.153406	0.16433	0.168666	0.743502	0.772857	0.736887	0.0305089	0.0252717	0.0256454	0.0865514	0.103247	0.0987895
PE(O-17:12:4)	0.103329	0.127864	0.138462	0.142837	0.121782	0.0689036	0.0492406	0.0785651	0.0257226	0.139001	0.170582	0.158354
PE(O-16:18:2)	0.0286198	0.0305339	0.0332474	0.139521	0.111059	0.061089	0.0277442	0.0304676	0.0260241	0.105952	0.137324	0.131568
LPE(16:0)	0.0249183	0.0487878	0.0455836	0.082979	0.0532044	0.0223016	0.0233049	0.0433836	0.0260963	0.0686646	0.079638	0.0780229
PE(O-20:10:3)	0.0375832	0.0380156	0.0419753	0.109636	0.107644	0.0584079	0.0284047	0.0323991	0.0263405	0.0954123	0.124161	0.108685
AcCa(16:0)	0.0142392	0.0157309	0.0144978	0.0806763	0.12856	0.200679	0.0291946	0.0320778	0.0264376	0.246507	0.223316	0.260864
PE(O-26:28:1)	0.0305109	0.0293442	0.0341702	0.0892981	0.091245	0.0571681	0.0300469	0.0330779	0.0267241	0.106711	0.138161	0.122794
CL(17:18:18:18:2)	0.0389415	0.0476021	0.0523233	0.0490282	0.0468669	0.0233232	0.0292362	0.0360153	0.0268063	0.0471713	0.0568042	0.0542345
PC(O-12:06:1)	0.0378116	0.0190877	0.0357852	0.0747042	0.0885474	0.0887099	0.0241456	0.018122	0.0270804	0.034772	0.0592666	0.0669263
TG(16:06:17:1)	0.0667429	0.0711481	0.121244	0.2785	0.260106	0.230636	0.0243951	0.0294655	0.0273669	0.0345061	0.0293906	0.0406391
PE(O-24:20:1)	0.00747596	0.0305071	0.0108698	0.0933566	0.100976	0.0604435	0.0328324	0.0358164	0.0273694	0.11029	0.142373	0.127218
PS(18:16:1)	0.0262766	0.0262271	0.029582	0.0617576	0.0707125	0.0487899	0.0298991	0.030959	0.0274366	0.071921	0.0846296	0.0800123
PG(16:00:4)	0.0506977	0.0566475	0.0530828	0.0719494	0.054899	0.0276304	0.0305066	0.0350821	0.0274715	0.060315	0.0704698	0.0760428
PS(16:04:1)	0.0212504	0.0231101	0.030059	0.0387032	0.0531854	0.0166835	0.0275548	0.0390483	0.0274915	0.0520795	0.0491409	0.0521935
CL(16:16:18:10:4)	0.0382231	0.0400833	0.0451248	0.0761061	0.0524141	0.0317645	0.0306544	0.0372679	0.0280071	0.0764517	0.0918788	0.0870784
PE(O-20:12:5)	0.043849	0.0452825	0.0483236	0.0685954	0.0681897	0.0381166	0.0311348	0.0334604	0.0281741	0.0683814	0.0733997	0.068897
PI(16:10:3)	0.0264193	0.0305959	0.0324101	0.044784	0.0332529	0.0174226	0.0359967	0.0420717	0.0283136	0.0401392	0.0488559	0.0503261
TG(26:08:18:1)	0.064809	0.0789892	0.064714	0.454884	0.404077	0.38243	0.0329895	0.0286776	0.0285602	0.110735	0.126673	0.142134
CL(18:18:28:28:2)	0.0634958	0.0771611	0.0799042	0.101814	0.0893415	0.0414159	0.0334584	0.0409434	0.0288492	0.0647592	0.0749537	0.0802797
LPI(16:0)	0.0238954	0.0224842	0.0355545	0.0776377	0.155267	0.0653037	0.0297952	0.0305058	0.0291332	0.110263	0.103772	0.117557
PI(14:08:1)	0.050467	0.0623114	0.0632287	0.0787207	0.0745082	0.0448621	0.0278065	0.0389412	0.0293475	0.0682752	0.0715741	0.0837095
PG(16:06:1)	0.0441797	0.0705821	0.0572588	0.297692	0.165225	0.0562903	0.0435356	0.0777944	0.0295368	0.240218	0.266815	0.30427
PI(18:20:4)	0.0356754	0.0373319	0.0399352	0.0657951	0.050332	0.0259613	0.0264553	0.0416013	0.0295592	0.062427	0.0764454	0.0714119
TG(16:08:16:3)	0.0604795	0.0581926	0.0401115	0.406553	0.344729	0.442713	0.0268965	0.0221163	0.0298108	0.16191	0.107486	0.086384
CL(16:16:17:18:1)	0.0458972	0.0531235	0.0584409	0.114687	0.101785	0.0484484	0.0339018	0.0406566	0.0298856	0.0972135	0.112923	0.107188
PS(14:06:1)	0.0277348	0.0369208	0.0339525	0.0372557	0.0256782	0.0131304	0.0298737	0.0409243	0.0302045	0.0443986	0.0550409	0.051288
LPC(20:0)	0.00439585	0.0201683	0.0204334	0.0452571	0.0479383	0.0545279	0.0227284	0.0315251	0.0302244	0.0821977	0.07299	0.0909586
PS(16:08:3)	0.0444866	0.0521196	0.0566238	0.0447629	0.0390665	0.0192697	0.0365557	0.0422821	0.0318587	0.0368478	0.0421888	0.0411796
CL(18:18:28:28:2)	0.0347595	0.0303356	0.0332267	0.0589222	0.0606325	0.0544835	0.0327285	0.0260022	0.0332837	0.0383478	0.0744149	0.0770375
LPC(18:1)	0.0109246	0.0116015	0.0324283	0.0278359	0.0224919	0.0198353	0.0303079	0.0151967	0.0335652	0.0342414	0.0228512	0.044464
PC(16:16:1)	0.0245638	0.0197628	0.0251497	0.0384333	0.0454344	0.0221476	0.0496909	0.0803111	0.0337546	0.205262	0.12165	0.131075
Hex3Cer(d18:14:0)	0.0705705	0.0693118	0.0752253	0.130872	0.133488	0.0687533	0.0363108	0.041913	0.0340485	0.100663	0.100588	0.0993244
PC(24:06:1)	0.00934882	0.0220071	0.00915276	0.0960623	0.032173	0.0228741	0.0390363	0.0428405	0.0342927	0.163196	0.153599	0.0605312
PE(18:16:2)	0.035585	0.0435102	0.047787	0.073849	0.0621409	0.0223214	0.0456721	0.0497135	0.035075	0.112914	0.13418	0.129175
PE(O-16:13:3)	0.0609933	0.0665852	0.0707512	0.0880504	0.109714	0.0540395	0.0364656	0.0455063	0.0351098	0.111801	0.12877	0.12727
LPE(18:0)	0.0636838	0.104787	0.0634438	0.127675	0.109623	0.043735	0.0413252	0.0536261	0.0355184	0.188748	0.150112	0.21181
PI(16:04:1)	0.0501339	0.0538093	0.0601102	0.0478752	0.03934	0.0179486	0.0413598	0.0503101	0.0366096	0.052815	0.0569645	0.0511848
CL(16:16:16:18:2)	0.0734108	0.0843949	0.0904725	0.21998	0.180674	0.0887304	0.043233	0.0526107	0.0368986	0.125369	0.149146	0.148994
DG(24:18:0)	0.0170277	0.0161661	0.012118	0.0660474	0.0519658	0.0552315	0.0444687	0.0428481	0.0369335	0.198344	0.189163	0.198883
PI(16:10:4)	0.0567328	0.0631005	0.0693955	0.0988836	0.0713926	0.0348651	0.0441731	0.0483117	0.0374915	0.0821938	0.095018	0.0861353
TG(14:06:16:1)	0.16301	0.172357	0.148939	0.73064	0.658378	0.510715	0.0284694	0.0350209	0.0378054	0.0457121	0.0413944	0.0462371
PE(P-12:02:6)	0.0492894	0.0445884	0.054156	0.0707753	0.0756063	0.0763391	0.0376713	0.0362142	0.0386151	0.0879161	0.0853421	0.0915967
CL(16:16:16:16:1)	0.0614405	0.0753661	0.0809022	0.245169	0.21137	0.0973203	0.0464112	0.0555251	0.0394397	0.159003	0.195397	0.18949
PS(12:06:0)	0.0335558	0.0350349	0.0397719	0.0256525	0.0301057	0.0145765	0.0409233	0.0514709	0.0396116	0.0520992	0.0543418	0.0513068
PE(O-16:11:1)	0.0459829	0.0454415	0.0535702	0.0925189	0.0737331	0.0718102	0.0356456	0.0445214	0.0396988	0.103809	0.141225	0.123896
ChE(20:2)	0.0575012	0.0581182	0.0624017	0.0544116	0.0634555	0.0606006	0.0420481	0.0365871	0.0404063	0.0589778	0.0616087	0.0577629
LPE(20:4)	0.0403831	0.0431383	0.0485906	0.0993217	0.101629	0.153433	0.0413899	0.0515474	0.0413231	0.0839636	0.0954009	0.268827
TG(18:08:19:1)	0.0788726	0.0827651	0.0781182	0.564864	0.506816	0.502381	0.044866	0.0430948	0.0417915	0.131874	0.13809	0.144555
PI(16:08:3)	0.063886	0.0718628	0.0812055	0.19898	0.145175	0.0666836	0.0524557	0.0660182	0.0420257	0.115537	0.118823	0.10671
Cer(d18:24:0)	0.0457616	0.0480834	0.0402126	0.145315	0.111481	0.120966	0.0439282	0.0501418	0.0425588	0.151303	0.137809	0.167255
TG(41:23:0)	0.0606674	0.0624229	0.0574973	0.661736	0.592532	0.527006	0.0418079	0.0419398	0.0427606	0.179631	0.216045	0.186764
PE(18:04:4)	0.0555006	0.0511405	0.0579898	0.0483203	0.0552866	0.0348958	0.0471087	0.0538652	0.043072	0.0662694	0.0741656	0.0744663
PE(O-16:11:2)	0.0692074	0.0757007	0.0856977	0.17949	0.152231	0.0833135	0.0515572	0.0557871	0.0433859	0.161265	0.190201	0.172233
PG(18:18:1)	0.116677	0.0986435	0.123793	1.38656	0.868148	0.360366	0.0587565	0.106011	0.0434607	0.629186	0.654693	0.685169
PE(18:09:3)	0.0567209	0.0554102	0.0645066	0.107404	0.101694	0.0603547	0.0457598	0.0476902	0.0436699	0.0867599	0.112954	0.109426
TG(16:04:08:1)	0.167591	0.128302	0.0687163	0.791062	0.88403	0.889524	0.0547053	0.0756124	0.0437472	0.261538	0.295696	0.287491
TG(16:04:08:1)	0.167591	0.146355	0.0687163	0.791062	0.88403	0.889524	0.0547053	0.0756124	0.0437472	0.261538	0.295696	0.287491
PE(26:10:4)	0.0471152	0.047377	0.0518023	0.0922946	0.0859675	0.0482742	0.0457483	0.0527025	0.043929	0.109343	0.131005	0.128213
PS(16:04:1)	0.0380709	0.0518263	0.0488731	0.0490212	0.0431775	0.0177027	0.0524187	0.0610767	0.0439539	0.0516154	0.0594269	0.0573172
PS(24:06:1)	0.0234917	0.0275801	0.0252578	0.137447	0.123427	0.0906089	0.0490211	0.0513065	0.0440934	0.1627	0.183446	0.186581
PC(12:04:0)	0.0418461	0.0304245	0.0325346	0.0365898	0.0404419	0.0216274	0.0187301	0.0223745	0.0441084	0.0415275	0.0630514	0.0918267
PE(O-14:10:4)	0.0726567	0.0723875	0.0738048	0.13118	0.0965605	0.0756901	0.0453094	0.0488453	0.0449704	0.125169	0.114508	0.136274
PI(18:02:2)	0.0696856	0.069665	0.0804019	0.162954	0.189876	0.119463	0.059036	0.0656931	0.0458648	0.170704	0.1979	0.174025
PC(O-16:22:0)	0.0711129	0.0669942	0.0851871	0.17793	0.198228	0.126529	0.0615605	0.0557718	0.0460342	0.165383	0.175498	0.175447
TG(16:18:18:2)	0.12216	0.127965	0.143249	0.705861	0.522584	0.585548	0.0467345	0.0472064	0.0464203	0.0821466	0.0919233	0.0794821
PA(16:06:1)	0.0533454	0.0532991	0.0625962	0.09002	0.0918606	0.0558634	0.045679	0.0568064	0.0467616	0.0779148	0.0819268	0.0818374
Cer(d18:04:0)	0.0451051	0.0429648	0.0408788	0.102248	0.100102	0.0945811	0.0433023	0.0463458	0.0467865	0.135166	0.139225	0.142172
PI(18:19:1)	0.0466323	0.046654	0.0521626	0.0481766	0.0667649	0.0300083	0.0502291	0.0697626	0.0468762	0.112831	0.124696	0.12879
PE(O-16:18:3)	0.0562237	0.0595311	0.0686048	0.188126	0.178223	0.0982015	0.0615628	0.0648803	0.0470083	0.176859	0.200175	0.199493
PE(O-22:18:1)	0.0644854	0.0575068	0.0615437	0.16198	0.646561	0.380449	0.0516334	0.0441409	0.0470157	0.165465	0.1889	0.181373
PG(16:06:0)	0.0824932	0.0768657	0.0831626	0.289617	0.255414	0.174144	0.0582022	0.0470457	0.0472649	0.176796	0.17605	0.137789
PE(18:04:3)	0.0587072	0.0592853	0.0733978	0.132452	0.120501	0.0861756	0.0510721	0.0581795	0.0473471	0.135921	0.169989	0.175269
TG(16:08:09:1)	0.071346	0.0811292	0.0798264	0.343979	0.419313	0.3701	0.0508042	0.0422113	0.0480297	0.106287	0.134991	0.128968
PE(O-18:11:3)	0.0893942	0.0962639	0.108372	0.18079	0.161555	0.0959609	0.054017	0.0611245	0.0481219	0.145659	0.175297	0.164918
LPS(18:0)	0.0779972	0.0688284	0.111835	0.139073	0.225045	0.132892	0.0819945	0.11298	0.0481617	0.14796	0.196782	0.167147
PG(14:08:1)	0.0688054	0.0686177	0.0727575	0.130784	0.105501	0.0586299	0.047566	0.0540277	0.0481692	0.108009	0.128387	0.107878
PI(17:10:4)	0.0563427	0.0649244	0.06172	0.0608849	0.0500546	0.0250425	0.0547007	0.0563034	0.0484682	0.0612117	0.0781775	0.0701263
Cer(d18:04:0)	0.0483117	0.0506613	0.044583	0.232622	0.201092	0.196123	0.0461086	0.0504	0.0486749	0.270128	0.264535	0.270962
Cer(d18:02:0)	0.0711581	0.0683595	0.0660023	0.129897	0.110326	0.115378	0.0476238	0.0487936	0.0488518	0.155727	0.148843	0.164515
PS(18:02:3)	0.0597254	0.057135	0.0677572	0.0953683	0.0984299	0.0685074	0.0501852	0.0504631	0.0490636	0.11007	0.12861	0.125689
TG(40:78:0)	0.0840513	0.0974496	0.0915509	0.386506	0.367644	0.44343	0.0466444	0.0492488	0.0491383	0.0802273	0.0834363	0.104542
TG(18:28:01:1)	0.105608	0.0998354	0.0956388	0.533426	0.470758	0.508153	0.0462841	0.0433186	0.0492156	0.154583	0.123262	0.163346
PC(O-20:18:1)	0.0608196	0.191061	0.203015	0.235903	0.643066	0.384923	0.0500282	0.0646432	0.0495095	0.559259	0.690404	0.183226
PC(18:08:1)	0.0388202	0.0250704	0.0294395	0.106345	0.0400202	0.104605	0.0413229	0.0295324	0.0496067	0.0775175	0.069784	0.203965
PE(O-24:28:2)	0.0794816	0.0812882	0.0953899	0.188879	0.230311	0.125962	0.0587473	0.0558942	0.0499007	0.162051	0.197343	0.324169
PE(14:06:1)	0.0590498	0.0603821	0.0762181	0.158321	0.146376	0.0726845	0.0599206	0.06048	0.0500103	0.151377	0.179719	0.172726
PE(22:06:1)	0.0647281	0.0670912	0.0689211	0.214254	0.247762	0.145629	0.0603087	0.0674391	0.0500277	0.187419	0.222256	0.21516
PE(O-18:20:4)	0.110069	0.101223	0.12857	0.146881	0.14997	0.0615228	0.0491158	0.0517865	0.0500402	0.0306039	0.0512694	0.134707
PG(18:18:2)	0.0290908	0.070609	0.0487539	0.166817	0.239372	0.134474	0.0429143	0.0269794	0.0502993	0.142768	0.188553	0.207761
PG(18:18:2)	0.0290908	0.070609	0.0487539	0.166817	0.239372	0.134474	0.0429143	0.0269794	0.0502993	0.142768	0.188553	0.207761
PE(O-16:18:2)	0.0503766	0.0554556	0.0603747	0.23892	0.174595	0.0973613	0.0553566	0.0578448	0.0514029	0.191859	0.214246	0.221438
ChE(18:3)	0.104873	0.102583	0.109328	0.151066	0.134407	0.130249	0.0511461	0.0526222	0.0517965	0.065239	0.0730034	0.075888
PE(14:00:4)	0.0960145	0.105896	0.112457	0.144628	0.115341	0.0697575	0.0580567	0.0647732	0.0518439	0.117397	0.123983	0.126355
PE(17:02:4)	0.0561	0.0536028	0.063366	0.0524734	0.0525509	0.0245647	0.0539778	0.0555079	0.0520232	0.0638507	0.073934	0.069704
PE(O-20:16:0)	0.0570016	0.0551768	0.061707	0.0641408	0.0814005	0.0709324	0.0518759	0.0491818	0.0526236	0.0804397	0.109623	0.105654
PE(22:00:4)	0.108927	0.109389	0.123562	0.196474	0.186898	0.107283	0.0625283	0.0650811	0.0528479	0.142403	0.167839	0.156538
PE(O-12:18:1)	0.0531265	0.0558192	0.0643718	0.130363	0.112393	0.0773876	0.0513031	0.0580494	0.0529749	0.180347	0.172154	0.188824
PE(20:06:1)	0.0588738	0.0562116	0.064587	0.192801	0.179097	0.1088	0.0474297	0.0513466	0.0533262	0.15395	0.159508	0.168128
PE(O-18:12:1)	0.0793008	0.0728068	0.0767365	0.158615	0.336229	0.374198	0.0590499	0.0809823	0.0534458	0.186156	0.211391	0.184756
PE(O-20:12:6)	0.100082	0.10112	0.111967	0.15735	0.141003	0.0871934	0.0661037	0.0670164	0.0542953	0.125625	0.140258	0.14136
PI(20:40:4)	0.0389272	0.0432602	0.0378978	0.0394112	0.0388917	0.0169902	0.0471156	0.0712867	0.054948	0.0625371	0.091812	0.0994652
PC(16:01:1)	0.0501863	0.0490212	0.0596514	0.144379	0.161087	0.16355	0.0534742	0.0463324	0.0550551	0.158862	0.159236	0.169812
CL(16:17:18:18:1)	0.0689386	0.0813378	0.0969867	0.133581	0.134639	0.066342	0.0618446	0.0756488	0.0550651	0.160136	0.175569	0.158382
TG(17:18:18:1)	0.129713	0.156289	0.147428	0.726154	0.650133	0.80079	0.05301	0.0410486	0.0554687	0.0852496	0.138059	0.098189
PE(18:01:3)	0.0819818	0.0781299	0.0853089	0.151806	0.137329	0.0861483	0.0557655	0.0615337	0.0554961	0.141408	0.156186	0.149008
PE(O-20:12:5)	0.10155	0.100344	0.104851	0.151255	0.137314	0.076445	0.0713421	0.0675079	0.0555559	0.133219	0.172167	0.163924
PA(16:06:1)	0.0797575	0.0802823	0.0924348	0.105459	0.100326	0.0569495	0.0610362	0.077477	0.0559047	0.0928677	0.10049	0.0958571
TG(18:08:08:0)	0.0735036	0.0594381	0.0835151	0.0842862	0.111595	0.0831803	0.048707	0.0362658	0.0560093	0.0718384	0.10843	0.122822
TG(39:28:0)	0.0840823	0.0917155	0.0938554	0.503741	0.438311	0.502483	0.0547469	0.0509948	0.0564428	0.177166	0.172968	0.191259
PG(16:18:1)	0.0826431	0.0892739	0.0910376	0.348868	0.246208	0.188144	0.0502222	0.131248	0.056535	0.384284	0.347282	0.331854
PG(16:06:1)	0.0997921	0.113572	0.115832	0.396495	0.301715	0.145536	0.0728757	0.0627729	0.0567966	0.206139	0.276781	0.197499
PE(18:02:3)	0.0660031	0.0757338	0.0714018	0.165464	0.148994	0.084444	0.05483	0.0628494	0.0573048	0.220203	0.188851	0.185835
PS(18:18:2)	0.0629083	0.0332915	0.0476366	0.160354	0.0479649	0.0288928	0.180529	0.0474167	0.057377	0.093261	0.0703184	0.0959321
PE(19:00:4)	0.104759	0.106505	0.116236	0.0769402	0.074797	0.0481888	0.0550679	0.0588201	0.0578529	0.0634771	0.0724112	0.0716746
TG(O-16:06:08:1)	0.293453	0.310607	0.307978	1.19211	1.11352	1.10716	0.0567494	0.0518094	0.0579251	0.138651	0.157054	0.14448
PE(24:10:4)	0.0870059	0.100812	0.110782	0.202548	0.181616	0.0894169	0.0716054	0.080925	0.0581718	0.18428	0.230325	0.230198
PE(O-16:17:1)	0.0676302	0.0691217	0.0737374	0.159285	0.147827	0.0682547	0.0671962	0.0716233	0.0584906	0.150213	0.178499	0.188819
TG(18:08:16:1)	0.0662458	0.0647654	0.064237	0.379286	0.483145	0.402752	0.0681616	0.0567318	0.0587796	0.222268	0.335255	0.291794
TG(18:08:16:1)	0.0662458	0.0632079	0.064237	0.379286	0.483145	0.402752	0.0681616	0.0567318	0.0587796	0.222268	0.331367	0.291794
PG(16:18:1)	0.0643237	0.0581471	0.056489	0.12444	0.144928	0.11091	0.0612372	0.0554964	0.0589416	0.192087	0.119896	0.147286
PS(22:06:1)	0.0509404	0.052258	0.0604628	0.150292	0.148082	0.11145	0.0649119	0.065586	0.0594299	0.166519	0.197664	0.19285
Hex3Cer(d18:24:0)	0.0723237	0.080966	0.0742403	0.252676	0.196571	0.191949	0.0570312	0.0621552	0.0597238	0.202112	0.194333	0.218693
TG(16:18:12:4)	0.0560596	0.0913829	0.100095	0.404906	0.346769	0.419453	0.0509936	0.0514748	0.059821	0.0803414	0.077425	0.0957585
PE(O-18:22:5)	0.110856	0.123631	0.149764	0.268083	0.208794	0.10242	0.0675565	0.0745473	0.0604563	0.184304	0.18296	0.270765
PS(16:08:4)	0.0748405	0.0510001	0.06882	0.0752159	0.0903256	0.0780263	0.0658866	0.0414311	0.0605111	0.0703518	0.0716898	0.0811102
TG(15:06:08:0)	0.0909	0.0807078	0.121159	0.0383071	0.0919859	0.0482844	0.0538115	0.045579	0.062255	0.0577114	0.0784937	0.0827242
PE(O-20:22:3)	0.0817819	0.0867022	0.15136	0.313309	0.257728	0.0901683	0.0655886	0.0714588	0.0624493	0.324355	0.194048	0.216164
PE(O-22:10:4)	0.119927	0.127304	0.139968	0.221968	0.184508	0.113339	0.0707485	0.0826193	0.0625589	0.183454	0.221099	0.204673
DG(18:06:1)	0.0202836	0.0200185	0.0171162	0.060948	0.0453053	0.0576428	0.0800889	0.0714531	0.0628928	0.303864	0.294476	0.302313
PE(16:16:1)	0.0626704	0.0714187	0.0734341	0.152934	0.195355	0.112492	0.0581491	0.0715697	0.063264	0.217643	0.297054	0.226529
TG(18:18:10:4)	0.137009	0.135823	0.132777	0.560939	0.551688	0.672744	0.0562159	0.054785	0.0632889	0.111344	0.104752	0.121367
TG(16:00:22:2)	0.072464	0.0748373	0.0787351	0.671549	0.591468	0.567616	0.0543127	0.0592733	0.0637971	0.168934	0.156226	0.183907
PE(16:04:1)	0.0690338	0.0759403	0.0940109	0.114028	0.115539	0.0451969	0.0715107	0.0840708	0.0638644	0.121664	0.155304	0.131352
ChE(20:1)	0.139952	0.121578	0.127559	0.22405	0.235071	0.268165	0.0744302	0.062597	0.0638968	0.0880695	0.102552	0.101478
PI(18:10:5)	0.0720549	0.0811333	0.0804978	0.116138	0.10729	0.05503	0.0813385	0.0782228	0.0639117	0.108894	0.130912	0.140999
PC(16:04:0)	0.0488256	0.0402733	0.04956	0.321535	0.23139	0.116239	0.194914	0.133998	0.0646118	0.667021	0.934639	0.715292
PE(16:00:5)	0.112305	0.12402	0.137871	0.173325	0.161711	0.0816023	0.0754002	0.0809651	0.0651499	0.12835	0.143041	0.133487
CL(14:06:16:18:1)	0.0761417	0.0835811	0.0989205	0.103103	0.199884	0.112519	0.067113	0.0848778	0.0656033	0.222909	0.265528	0.261714
PE(O-18:12:3)	0.0577866	0.0551499	0.0624951	0.225536	0.272599	0.195518	0.0648426	0.0734266	0.0657877	0.367715	0.313561	0.412655
Hex1Cer(d18:10:0)	0.175941	0.177699	0.164062	0.549443	0.530145	0.506548	0.0655309	0.0637788	0.0660791	0.335052	0.328811	0.34045
PE(O-17:10:4)	0.138617	0.147438	0.15711	0.197581	0.182615	0.0954725	0.0738273	0.0821278	0.0661638	0.143602	0.178419	0.160916
PE(24:00:4)	0.0782446	0.0780411	0.0899049	0.185017	0.195503	0.123288	0.0704182	0.0737135	0.0661788	0.165992	0.194547	0.187154
Cer(d18:14:1)	0.0352567	0.0860371	0.0809385	0.196064	0.0614	0.189179	0.0636185	0.0673262	0.0664304	0.19974	0.260822	0.224722
PE(O-16:10:5)	0.130653	0.139111	0.14812	0.303723	0.250163	0.14681	0.0778739	0.0763258	0.0671554	0.185472	0.198242	0.19116
TG(16:06:06:1)	0.0952604	0.132774	0.0918153	0.123845	0.236812	0.115026	0.0720165	0.0467589	0.0674469	0.0664346	0.218111	0.225759
PE(18:08:2)	0.0689101	0.0640589	0.0645921	0.177601	0.174507	0.129019	0.0680254	0.0734228	0.0676138	0.20361	0.249347	0.219275
PS(18:08:1)	0.0803951	0.0684236	0.0370787	0.138757	0.156319	0.143801	0.0642559	0.060895	0.067681	0.147661	0.166258	0.15514
PC(18:14:1)	0.0947561	0.0778015	0.0893812	0.365933	0.305438	0.0989256	0.184996	0.148467	0.0679227	0.674611	0.186536	0.767373
PI(16:18:2)	0.0776618	0.0843226	0.0941483	0.104695	0.0541581	0.0245104	0.0902817	0.0942215	0.0688146	0.0674021	0.118061	0.110196
TG(17:18:10:1)	0.174742	0.217468	0.21897	0.692963	0.677755	0.629061	0.070439	0.0678387	0.0688196	0.155188	0.16974	0.14768
PE(O-12:16:0)	0.119068	0.111512	0.131188	0.116457	0.110463	0.0742488	0.0720327	0.0774387	0.0688569	0.155043	0.169281	0.169399
LPC(O-20:1)	0.0683772	0.078512	0.0608931	0.134103	0.130923	0.140215	0.0626553	0.0522129	0.0691409	0.134855	0.14102	0.138202
PE(O-12:10:4)	0.120062	0.111	0.129742	0.179798	0.159127	0.139631	0.0686605	0.0666626	0.0692281	0.185488	0.164847	0.187276
PC(16:03:2)	0.0598515	0.0512087	0.0562401	0.101565	0.200044	0.168027	0.0691756	0.0599866	0.0694474	0.208279	0.220529	0.232938
PE(O-16:19:1)	0.0861447	0.076149	0.0955377	0.153505	0.151087	0.1055	0.0645077	0.0670776	0.0694673	0.164423	0.212986	0.205926
LPE(20:4)	0.025934	0.0892574	0.0403033	0.03823	0.0550244	0.116628	0.0224106	0.0390559	0.0697513	0.107675	0.0916784	0.25081
TG(16:08:14:4)	0.0683011	0.0837876	0.0761015	0.3369	0.282105	0.359854	0.0608145	0.0697339	0.07012	0.118491	0.11929	0.162159
PE(20:12:4)	0.0484307	0.0595249	0.0652998	0.0634959	0.051715	0.0344552	0.0711458	0.0825734	0.070409	0.141227	0.132773	0.15149
PE(20:68:1)	0.0884879	0.0951444	0.101769	0.0992236	0.11093	0.102683	0.0793683	0.0662457	0.0708749	0.123269	0.116017	0.123333
PC(26:08:1)	0.033249	0.0352621	0.0105756	0.0773573	0.113309	0.0789246	0.0303749	0.0459404	0.0709048	0.310129	0.327284	0.279881
TG(16:08:12:4)	0.134985	0.146341	0.158028	0.753911	0.761496	0.948509	0.0833572	0.0869775	0.0709322	0.133086	0.143153	0.164205
PC(O-20:18:1)	0.10327	0.239508	0.136728	0.647682	0.468251	0.463889	0.0770794	0.0744459	0.0715401	0.372619	0.43115	0.334388
PS(18:01:3)	0.103458	0.108414	0.117315	0.171958	0.200272	0.124227	0.0734647	0.0723806	0.0721728	0.171286	0.20758	0.198625
PE(O-18:17:1)	0.0549344	0.0481041	0.096432	0.179858	0.109445	0.0988026	0.085526	0.0688026	0.072407	0.188481	0.202183	0.189392
PS(16:16:1)	0.0848245	0.0947168	0.100087	0.125807	0.102879	0.0552144	0.0870735	0.103646	0.0725465	0.118719	0.137676	0.132853
PE(P-22:00:4)	0.0833948	0.0846986	0.081768	0.187207	0.168903	0.191321	0.0683464	0.0728223	0.0726537	0.220034	0.204031	0.228349
Cer(d18:04:0)	0.0564497	0.0568809	0.0568	0.201139	0.185879	0.173557	0.0732083	0.0731226	0.0729701	0.306318	0.313342	0.340919
PC(12:06:1)	0.0337866	0.0285386	0.0201654	0.0478296	0.0278496	0.0167624	0.0697322	0.0408402	0.073406	0.102468	0.053331	0.0249144
CL(16:08:18:18:1)	0.060979	0.0615698	0.0689185	0.0874756	0.112568	0.0647982	0.0745965	0.0809919	0.0735007	0.0982518	0.129852	0.157233
PS(18:02:2)	0.069814	0.0877846	0.0893242	0.268777	0.241496	0.151855	0.0954392	0.0983885	0.0742929	0.371939	0.399833	0.416333
TG(17:07:01:1)	0.0921655	0.0976004	0.106368	0.363795	0.404571	0.309714	0.0765089	0.0761269	0.0743029	0.200763	0.198305	0.219749
PC(O-12:06:0)	0.0912568	0.170182	0.121237	0.139655	0.106565	0.103133	0.0851241	0.0519624	0.074572	0.116953	0.124264	0.176062
Cer(d18:24:0)	0.083076	0.0910276	0.0841243	0.230277	0.186255	0.228006	0.104798	0.0722524	0.0747513	0.170912	0.203675	0.173096
PI(18:09:3)	0.169632	0.151368	0.170294	0.266566	0.38337	0.275666	0.1242	0.114146	0.0754115	0.295629	0.353885	0.342824
PI(20:20:4)	0.0754233	0.103299	0.114233	0.171015	0.128362	0.0617994	0.082759	0.0877444	0.0755585	0.143842	0.169611	0.103646
PS(16:08:2)	0.0990998	0.106687	0.122738	0.186065	0.142405	0.0455043	0.0467207	0.0828411	0.0756831	0.146426	0.102418	0.121475
PI(18:20:4)	0.0773335	0.0736826	0.076047	0.120957	0.097556	0.0479702	0.105322	0.0929709	0.0760817	0.127426	0.15933	0.155741
PS(24:08:1)	0.056514	0.0602933	0.0671973	0.22168	0.25731	0.199764	0.0805278	0.0776682	0.0760941	0.235007	0.284034	0.269268
PI(20:20:4)	0.0509546	0.0335952	0.0410136	0.0666467	0.0889121	0.0368563	0.0829715	0.0876813	0.0761988	0.151637	0.167229	0.133717
PS(24:08:1)	0.057877	0.06044	0.0550425	0.313737	0.25454	0.283716	0.0786523	0.0817339	0.0763233	0.321204	0.322693	0.343359
PA(18:02:4)	0.0857023	0.0846469	0.0955377	0.0856461	0.0935019	0.0554023	0.081521	0.0884826	0.076859	0.120111	0.141345	0.126604
PC(18:15:1)	0.0116974	0.0499652	0.0404381	0.115198	0.0788245	0.0964937	0.0636185	0.104935	0.0769088	0.36401	0.291657	0.271773
PC(18:15:1)	0.0393079	0.022098	0.0404381	0.177184	0.126888	0.152402	0.108152	0.0532246	0.0769088	0.562641	0.291657	0.391775
TG(16:06:08:1)	0.0817344	0.0746369	0.0784318	0.468588	0.595762	0.533291	0.082655	0.0670987	0.0775914	0.191603	0.310181	0.270765
AcCa(5:0)	0.319953	0.290963	0.191832	0.275251	0.319922	0.299109	0.0717509	0.0848453	0.0776686	0.187324	0.182952	0.204626
AcCa(2:0)	0.0880739	0.0669714	0.0693799	0.222563	0.180404	0.238232	0.0991671	0.0979889	0.0777509	0.16823	0.233179	0.232717
PE(16:07:1)	0.120222	0.0927916	0.116677	0.135176	0.144468	0.0843996	0.0691525	0.0802384	0.0785531	0.130757	0.116102	0.132511
PS(18:14:1)	0.120757	0.123834	0.145196	0.291169	0.305149	0.188155	0.111321	0.0828641	0.0802048	0.0453189	0.34758	0.311303
PS(18:00:2)	0.0785824	0.0725321	0.102246	0.247311	0.268446	0.148501	0.0825673	0.0791273	0.0805162	0.202549	0.218912	0.208934
CL(16:06:08:18:1)	0.06739	0.0710345	0.0774649	0.0550915	0.0773655	0.0503474	0.0790103	0.0862891	0.0812985	0.0843097	0.106346	0.0977292
CL(18:18:18:18:1)	0.0747192	0.0777973	0.0971371	0.159902	0.169693	0.0926104	0.0829553	0.0996201	0.0819163	0.197271	0.282142	0.264796
PC(O-12:06:0)	0.102918	0.208731	0.229222	0.172344	0.138112	0.104004	0.131757	0.0982298	0.0821903	0.174747	0.203964	0.209816
PG(16:06:1)	0.108304	0.114026	0.117237	0.17731	0.159287	0.0811071	0.0698523	0.0857479	0.0833463	0.153545	0.15318	0.144025
TG(16:06:08:1)	0.0677873	0.0701979	0.0673269	0.468588	0.595762	0.533291	0.082655	0.0670987	0.0837574	0.202411	0.323597	0.287609
TG(18:08:12:3)	0.0811063	0.0880407	0.108045	0.706807	0.56529	0.666699	0.0927738	0.0724456	0.0839044	0.206851	0.213533	0.251204
Hex1Cer(d18:12:1)	0.213743	0.235852	0.208806	0.482151	0.448835	0.41515	0.0811445	0.0933227	0.0839442	0.352628	0.314928	0.354296
TG(12:06:06:0)	0.182107	0.199053	0.196485	0.986208	1.00288	0.916574	0.086272	0.0876698	0.0842606	0.198812	0.213747	0.221743
PE(16:06:2)	0.0914947	0.0862168	0.0998485	0.106244	0.100485	0.0698634	0.0845166	0.0809957	0.084734	0.154009	0.167585	0.154366
PE(O-16:10:3)	0.147647	0.16142	0.167588	0.315009	0.377382	0.197571	0.103847	0.1121	0.0847863	0.333054	0.423954	0.361873
Cer(d18:10:0)	0.208874	0.204535	0.202976	0.439533	0.392527	0.435233	0.0952637	0.0987806	0.0850778	0.393605	0.36654	0.406076
TG(18:08:18:1)	0.096319	0.100498	0.100263	0.585437	0.675817	0.540463	0.0904156	0.0850136	0.085723	0.3158	0.482103	0.381289
PE(O-16:18:1)	0.07971	0.0738375	0.0873619	0.0872688	0.194652	0.413545	0.208432	0.0629412	0.0859024	0.146705	0.234016	0.206653
PE(24:06:1)	0.05026	0.0547182	0.053705	0.296202	0.274225	0.236371	0.0887249	0.084524	0.0870882	0.32441	0.323268	0.34516
TG(16:06:16:1)	0.430474	0.464103	0.461798	1.64679	1.39871	1.45202	0.0935407	0.0909017	0.0871455	0.172297	0.130217	0.244949
PE(18:00:1)	0.112574	0.100819	0.125159	0.258449	0.262565	0.165182	0.0909954	0.100995	0.0874495	0.289383	0.342018	0.331446
PE(16:08:3)	0.0861637	0.0831927	0.0961728	0.106801	0.112697	0.0747406	0.0894479	0.0960287	0.0877459	0.159043	0.134269	0.157852
PC(18:09:3)	0.135211	0.163142	0.177933	0.25145	0.355086	0.251522	0.100054	0.0869814	0.0879228	0.267091	0.362136	0.144564
PS(18:00:2)	0.11657	0.109536	0.141044	0.259637	0.188486	0.16383	0.0899745	0.123547	0.0879876	0.284738	0.297268	0.278652
TG(16:26:08:1)	0.313364	0.314635	0.333148	1.19839	1.16265	1.19326	0.0836482	0.107	0.0880773	0.16263	0.0980637	0.0731948
PE(18:12:3)	0.0780234	0.0892739	0.104525	0.225581	0.162763	0.123852	0.0985342	0.111287	0.0892033	0.338824	0.362697	0.393971
Hex1Cer(d18:14:0)	0.0746335	0.081596	0.0626091	0.22651	0.399214	0.433593	0.0804446	0.0801026	0.0894475	0.310353	0.289974	0.377136
PS(18:12:5)	0.0615571	0.0919117	0.0975544	0.132165	0.119711	0.051413	0.0680508	0.0867442	0.089886	0.120827	0.154106	0.115174
Cer(d18:13:1)	0.142373	0.137035	0.128881	0.242779	0.239665	0.232638	0.0957788	0.0834129	0.090028	0.245842	0.252286	0.268034
PI(18:02:6)	0.130068	0.111397	0.134882	0.158055	0.212343	0.164516	0.0874361	0.0813629	0.0912886	0.157041	0.179808	0.162807
PC(O-24:08:1)	0.104369	0.0995008	0.0556958	0.218985	0.194914	0.330211	0.0965109	0.195423	0.0915477	0.372871	0.967946	1.03913
PS(18:12:6)	0.0725877	0.0650835	0.0625132	0.0995425	0.0811194	0.0451934	0.106018	0.116933	0.0930399	0.165532	0.156221	0.197391
PS(18:12:6)	0.0498271	0.0659324	0.0678142	0.0642635	0.0483107	0.0322464	0.106018	0.116933	0.0930399	0.165532	0.150442	0.197391
PG(18:18:1)	0.132544	0.200516	0.0793858	2.33432	1.42014	0.585718	0.124144	0.209498	0.0931795	1.65516	1.68382	0.861587
Hex1Cer(d18:14:1)	1.46979	0.117038	0.137096	0.234038	0.404875	0.248632	0.0511137	0.0409721	0.094602	7.69827	0.285775	0.26391
PE(O-16:11:3)	0.162815	0.171661	0.203215	0.327465	0.277747	0.168967	0.105581	0.113324	0.0960245	0.263202	0.303457	0.281406
PS(18:18:2)	0.130527	0.0595063	0.162572	0.144242	0.082282	0.0505352	0.143694	0.118028	0.096742	0.111128	0.137221	0.140609
PE(O-20:22:4)	0.081104	0.0881605	0.0715003	0.120392	0.0792538	0.0517204	0.105228	0.0961702	0.097756	0.205939	0.211659	0.161981
AcCa(4:0)	0.181824	0.159292	0.145886	0.233299	0.262204	0.252283	0.113132	0.179178	0.0992433	0.19475	0.203644	0.191803
PI(18:18:3)	0.121328	0.135252	0.149717	0.215883	0.216826	0.0729544	0.15408	0.166759	0.100447	0.147771	0.23956	0.175494
PC(O-12:04:0)	0.0717456	0.0965511	0.0603798	0.0726224	0.0923963	0.226217	0.0578211	0.134218	0.100823	0.32557	0.397807	0.380932
PI(16:02:6)	0.172618	0.17301	0.194904	0.234192	0.264992	0.161326	0.108475	0.109553	0.101209	0.165516	0.203492	0.183578
PC(16:18:2)	0.0806115	0.054964	0.0924659	0.140832	0.116595	0.125252	0.0814471	0.0817148	0.105031	0.186144	0.182257	0.209511
CL(16:18:18:28:2)	0.197113	0.22226	0.2492	0.369263	0.312479	0.162426	0.115584	0.140931	0.105212	0.239526	0.306855	0.270962
PE(18:00:4)	0.221486	0.194728	0.283067	0.337993	0.272234	0.172133	0.105953	0.0976638	0.106201	0.264	0.299721	0.322292
PC(O-26:18:1)	0.0622707	0.0681943	0.0202782	0.211969	0.161551	0.260105	0.0884616	0.0675614	0.106206	0.39447	0.357973	0.508751
PC(O-26:18:1)	0.0622707	0.0761634	0.0202782	0.260815	0.197411	0.260105	0.0884616	0.0675614	0.106206	0.39447	0.357973	0.508751
PE(O-24:20:4)	0.183786	0.194079	0.219307	0.471076	0.383636	0.214443	0.118619	0.134813	0.10665	0.419287	0.485264	0.218904
PE(O-20:12:4)	0.141179	0.140003	0.15909	0.274581	0.248077	0.129559	0.119301	0.133256	0.106687	0.283468	0.305577	0.270305
TG(16:08:10:4)	0.194508	0.213771	0.187008	0.788574	0.822364	1.02706	0.102163	0.106983	0.107455	0.178035	0.180102	0.199156
PE(P-14:00:4)	0.127677	0.136971	0.130348	0.183808	0.206514	0.193783	0.104542	0.104548	0.108356	0.253189	0.228704	0.237752
PC(16:00:4)	0.1658	0.198485	0.220227	0.339651	0.265536	0.175804	0.103045	0.124995	0.108481	0.257102	0.294458	0.288458
DG(18:08:0)	0.112723	0.0782724	0.119795	0.151532	0.174169	0.145157	0.0996452	0.069208	0.109144	0.134309	0.146991	0.169413
PE(18:10:2)	0.0709368	0.10018	0.0953977	0.207507	0.11411	0.074785	0.128884	0.150102	0.109268	0.354201	0.28126	0.355853
PE(26:08:1)	0.0588928	0.0688904	0.0635475	0.321875	0.25049	0.281977	0.116464	0.128085	0.110018	0.426602	0.405159	0.434726
PA(16:08:1)	0.270925	0.226288	0.29017	0.297296	0.299519	0.191843	0.160513	0.116206	0.110676	0.17024	0.192289	0.182232
PE(19:08:1)	0.220385	0.177862	0.118663	0.425024	0.477255	0.391856	0.191474	0.355277	0.111017	0.444536	0.588747	0.658706
PE(O-18:12:2)	0.133916	0.169763	0.168554	0.900165	0.641508	0.216756	0.0952845	0.117644	0.111112	0.853086	0.6701	0.713649
PE(16:14:0)	0.0601536	0.0699191	0.0878104	0.361903	0.323288	0.279655	0.130764	0.115887	0.114218	0.376631	0.535804	0.555624
PS(16:07:1)	0.197914	0.198999	0.233598	0.17555	0.193334	0.112943	0.135677	0.143707	0.115003	0.169835	0.175213	0.167391
PI(16:10:4)	0.159498	0.189551	0.181629	0.235769	0.178846	0.0836243	0.143583	0.159196	0.115143	0.212876	0.257433	0.234749
TG(18:18:16:1)	0.154436	0.163713	0.147524	1.42522	1.30163	1.33183	0.130833	0.122176	0.116219	0.506086	0.625839	0.601464
TG(15:06:08:1)	0.188829	0.210528	0.216927	0.810443	0.756481	0.841673	0.115527	0.112538	0.11663	0.188768	0.188811	0.188087
PE(20:00:4)	0.226455	0.240954	0.264455	0.36022	0.323851	0.177758	0.127038	0.139135	0.117288	0.268326	0.316535	0.302646
PE(O-18:22:1)	0.170646	0.203608	0.170662	1.45196	0.533678	0.353193	0.168604	0.17716	0.117637	0.925845	0.450355	0.528504
TG(16:08:06:1)	0.142354	0.140875	0.180981	0.421028	0.616583	0.345987	0.130731	0.0838069	0.117691	0.17774	0.451601	0.482147
LPI(18:1)	0.100575	0.123276	0.148825	0.482362	0.374445	0.115361	0.116622	0.173251	0.117714	0.472617	0.518927	0.506827
TG(18:06:08:1)	0.124318	0.124354	0.123214	0.836554	0.978638	0.812983	0.133404	0.111901	0.118152	0.30974	0.478363	0.408709
Cer(d19:14:1)	0.139243	0.149047	0.134822	0.257674	0.210945	0.234366	0.125523	0.121402	0.118513	0.308812	0.284542	0.322817
PI(18:12:6)	0.144804	0.157479	0.166488	0.239292	0.227925	0.123097	0.125267	0.136639	0.119124	0.204936	0.248844	0.234876
PE(18:08:2)	0.166338	0.169333	0.172933	0.369087	0.345287	0.194381	0.138083	0.163714	0.119263	0.314302	0.376719	0.35286
LPE(16:0)	0.173917	0.186036	0.188462	0.326399	0.228829	0.0940961	0.118961	0.168031	0.121946	0.288302	0.296894	0.349791
Cer(d19:14:0)	0.100327	0.112807	0.0963102	0.228367	0.211564	0.208886	0.133473	0.136305	0.122009	0.3046	0.283571	0.286145
PE(P-20:02:4)	0.107706	0.116009	0.0974611	0.256371	0.209011	0.254756	0.125267	0.126607	0.122599	0.36189	0.345888	0.356252
Cer(d16:14:0)	0.102318	0.16734	0.122919	0.40743	0.317509	0.309475	0.0938848	0.104252	0.122749	0.407174	0.468923	0.445325
PE(O-22:28:1)	0.202922	0.166195	0.253814	1.03251	0.376903	0.275198	0.166864	0.16792	0.122828	0.438283	0.814325	0.616619
PE(O-22:28:1)	0.202922	0.166195	0.253814	0.692963	0.911539	0.275198	0.166864	0.16792	0.122828	0.438283	0.814325	0.616619
TG(16:08:19:1)	0.232217	0.213482	0.244669	1.30174	1.21398	1.30262	0.121671	0.121102	0.124069	0.318538	0.304615	0.312349
PS(18:12:1)	0.194696	0.227362	0.253047	0.361622	0.377697	0.182311	0.155903	0.172324	0.124313	0.296879	0.381751	0.330127
TG(16:07:08:1)	0.213336	0.219327	0.226734	0.832278	0.991442	0.898643	0.115213	0.11634	0.124993	0.258549	0.224456	0.290457
PS(18:00:1)	0.144107	0.128932	0.157486	0.272629	0.321312	0.201424	0.146728	0.139806	0.125011	0.38192	0.386141	0.419345
PC(16:04:2)	0.197867	0.204833	0.236558	0.170882	0.183645	0.110723	0.134288	0.146289	0.125965	0.162508	0.187912	0.168414
PE(O-16:18:1)	0.163752	0.160364	0.184818	0.567843	0.41483	0.389739	0.166377	0.167319	0.126421	0.470887	0.434106	0.437639
PS(16:00:4)	0.290384	0.311474	0.345565	0.295466	0.265627	0.146677	0.129096	0.138527	0.126702	0.159507	0.177626	0.17959
PE(18:12:5)	0.113989	0.134168	0.133288	0.186293	0.174542	0.114295	0.125595	0.135299	0.127343	0.332047	0.321304	0.32842
PE(16:08:0)	0.0987858	0.0843743	0.0964009	0.111949	0.145529	0.131123	0.124638	0.116261	0.128269	0.146992	0.206876	0.196706
PS(16:08:0)	0.107376	0.114169	0.120845	0.0609164	0.079288	0.0869885	0.118661	0.114928	0.128399	0.114994	0.121338	0.113443
PE(P-24:10:4)	0.151237	0.149425	0.147381	0.428984	0.386181	0.41918	0.124895	0.138131	0.12875	0.529172	0.514875	0.51166
PI(18:12:5)	0.14946	0.147615	0.15662	0.225199	0.212084	0.132879	0.0954138	0.152831	0.129846	0.184367	0.280797	0.271811
ChE(22:4)	0.199672	0.175251	0.198445	0.16266	0.171095	0.144017	0.12441	0.116883	0.129874	0.192453	0.187017	0.225384
TG(16:08:08:0)	0.179925	0.157605	0.239943	0.140405	0.221834	0.120662	0.110896	0.0667162	0.130048	0.0844395	0.232084	0.28248
TG(16:07:18:1)	0.269712	0.297242	0.305956	1.30728	1.17982	1.38166	0.141402	0.132143	0.130957	0.295892	0.27809	0.272022
PE(14:06:1)	0.197893	0.216105	0.232968	0.336823	0.26155	0.148006	0.144252	0.176412	0.13236	0.345923	0.419029	0.373866
CL(16:18:18:10:3)	0.218479	0.225524	0.273087	0.278847	0.283412	0.151114	0.142044	0.164336	0.132544	0.248095	0.299944	0.271055
TG(36:28:1)	0.190126	0.200156	0.200034	1.38905	1.28229	1.21256	0.149024	0.135737	0.132567	0.573221	0.681588	0.663023
PE(16:06:0)	0.0990761	0.0911412	0.0971889	0.0902829	0.143351	0.104247	0.129403	0.139542	0.132642	0.0973512	0.146701	0.223971
ChE(20:5)	0.244853	0.214225	0.24055	0.269187	0.256337	0.231582	0.128101	0.132382	0.132811	0.159169	0.184955	0.194116
Hex1Cer(d18:24:0)	0.189862	0.214638	0.233408	0.580846	0.544355	0.282568	0.132436	0.142359	0.133384	0.381854	0.449998	0.41904
PE(17:00:4)	0.306774	0.308376	0.31451	0.234781	0.213521	0.114521	0.149105	0.153612	0.133989	0.178385	0.206796	0.213443
Cer(d18:14:0)	0.209794	0.202028	0.180328	0.474791	0.371284	0.414262	0.141654	0.139581	0.134144	0.479382	0.471283	0.483977
PI(18:00:5)	0.25984	0.275202	0.28216	0.61372	0.468859	0.221817	0.177362	0.157461	0.135036	0.425501	0.36292	0.287243
CL(14:06:18:18:1)	0.13978	0.135903	0.171997	0.249543	0.288147	0.168912	0.138106	0.160917	0.135083	0.34735	0.391471	0.362751
PE(16:14:1)	0.125645	0.152523	0.115863	0.514045	0.460766	0.547158	0.177131	0.159817	0.135118	0.997227	0.826036	0.809272
PE(P-12:00:4)	0.18936	0.199204	0.225697	0.286287	0.325762	0.29832	0.129138	0.133132	0.135223	0.327544	0.304606	0.341088
PE(14:06:0)	0.119532	0.0917588	0.10855	0.110986	0.139366	0.111761	0.131145	0.114011	0.13533	0.170535	0.221268	0.211369
PI(18:01:3)	0.243878	0.219451	0.253091	0.460632	0.53592	0.356062	0.144172	0.143147	0.136351	0.408904	0.442032	0.424858
PI(17:18:1)	0.145982	0.15576	0.170828	0.168289	0.146729	0.0965108	0.154401	0.163066	0.136388	0.203457	0.20579	0.23184
PI(18:19:3)	0.140432	0.10734	0.171867	0.114992	0.192327	0.0784772	0.149569	0.153501	0.136767	0.23809	0.286439	0.278563
PE(O-24:28:1)	0.100363	0.105158	0.097951	0.463261	0.377716	0.430929	0.0556708	0.134478	0.138272	0.717401	0.682745	0.738282
PC(14:06:0)	0.0996208	0.091701	0.0984954	0.127865	0.149624	0.108769	0.140176	0.140814	0.138307	0.19132	0.250848	0.225393
PS(22:08:1)	0.189267	0.188291	0.229577	0.381705	0.47053	0.310507	0.146202	0.15635	0.138429	0.32964	0.400292	0.370891
PI(18:19:3)	0.15068	0.0301229	0.0201395	0.092957	0.118229	0.0353672	0.158681	0.158853	0.140492	0.245346	0.0953029	0.0677193
LPC(14:0)	0.0833591	0.101166	0.0963205	0.288408	0.239623	0.143245	0.144599	0.228105	0.141032	0.626708	0.51541	0.648478
PC(18:12:1)	0.0439442	0.080493	0.104063	0.299707	0.463463	0.214946	0.144416	0.0887082	0.143322	0.606493	0.762406	1.02468
LPC(O-16:0)	0.0956934	0.107484	0.116501	0.261771	0.245512	0.220772	0.156695	0.22625	0.144777	0.583132	0.502497	0.474124
SM(d18:15:0)	0.117971	0.105941	0.091906	0.205425	0.168717	0.166214	0.146049	0.140172	0.147216	0.224982	0.213578	0.1904
SM(d18:15:0)	0.117971	0.105941	0.091906	0.205425	0.168717	0.166214	0.146049	0.140172	0.147216	0.224982	0.213578	0.1904
PS(16:00:3)	0.238502	0.239653	0.290144	0.233169	0.225075	0.144088	0.167447	0.17053	0.147838	0.204708	0.245219	0.200221
TG(18:08:12:4)	0.21739	0.236224	0.261707	0.972679	0.921189	1.00821	0.147869	0.145583	0.149712	0.253228	0.279902	0.289701
PS(16:02:5)	0.206385	0.199435	0.18559	0.174699	0.162315	0.167416	0.14292	0.142397	0.150088	0.18874	0.164116	0.178394
TG(18:18:18:2)	0.322927	0.334403	0.356633	1.99204	1.97977	2.10526	0.162993	0.147997	0.150479	0.358166	0.395554	0.357876
PE(16:14:1)	0.163457	0.26665	0.189012	0.352019	0.368058	0.554228	0.189278	0.181599	0.151411	1.4903	0.481435	1.87393
PE(20:08:1)	0.216488	0.211643	0.23429	0.467501	0.513009	0.321317	0.148579	0.164762	0.151991	0.496883	0.537362	0.518839
PE(22:08:1)	0.187702	0.18599	0.17151	0.574117	0.520532	0.545382	0.157771	0.148244	0.152868	0.46951	0.515187	0.542815
PS(18:04:5)	0.157503	0.154756	0.179773	0.234757	0.243297	0.156401	0.165234	0.182612	0.154403	0.23905	0.251564	0.224994
PS(16:06:0)	0.148368	0.115753	0.154072	0.0925435	0.0538769	0.095978	0.1404	0.104988	0.156177	0.141026	0.122527	0.161193
PS(14:08:0)	0.052263	0.0334072	0.154072	0.0465644	0.0465325	0.0465357	0.0665864	0.0351987	0.156177	0.0773327	0.0991279	0.0960025
PE(18:14:1)	0.288101	0.285138	0.276561	0.713571	0.837676	0.931876	0.228778	0.354378	0.156284	0.909288	1.24402	1.40506
PC(O-16:04:0)	0.323593	0.3085	0.336959	0.438237	0.274035	0.244827	0.373571	0.2208	0.156874	0.415275	0.597519	0.786234
CL(16:06:18:18:1)	0.145076	0.145519	0.169578	0.207325	0.236128	0.138398	0.161314	0.186035	0.156999	0.306511	0.365689	0.330803
TG(18:26:07:0)	0.303825	0.310524	0.356711	1.10579	1.00729	1.00237	0.156769	0.154338	0.157814	0.214025	0.185396	0.257946
PS(14:06:0)	0.177549	0.161754	0.186511	0.109142	0.122211	0.0823196	0.177367	0.177422	0.161957	0.162252	0.197868	0.186346
PI(17:00:4)	0.146546	0.130373	0.15831	0.114483	0.173071	0.164738	0.129801	0.101729	0.162445	0.160565	0.184078	0.215118
PI(18:00:4)	0.236932	0.164262	0.311788	0.388329	0.433333	0.46727	0.113102	0.14663	0.163143	0.462864	0.633809	0.295257
PS(20:08:1)	0.29155	0.24713	0.334574	0.559817	0.679579	0.355072	0.195683	0.201218	0.164316	0.56272	0.591552	0.626566
PE(P-18:02:2)	0.115442	0.138725	0.117602	0.557679	0.474482	0.459483	0.146539	0.174009	0.164904	0.925688	0.68889	1.30962
TG(37:28:0)	0.311603	0.317692	0.341754	1.61062	1.43693	1.44556	0.178785	0.173265	0.165203	0.482017	0.452091	0.513584
Cer(d18:18:0)	0.359204	0.340992	0.371201	0.594234	0.548534	0.532574	0.164439	0.16359	0.165636	0.416849	0.411789	0.41234
Cer(d18:12:1)	0.349665	0.339959	0.311088	0.678804	0.623346	0.696106	0.184633	0.19506	0.166997	0.672094	0.717833	0.765449
PE(18:04:5)	0.213381	0.231225	0.276275	0.361587	0.296118	0.17937	0.184564	0.193568	0.167799	0.352235	0.392508	0.379403
PS(20:08:1)	0.207037	0.222157	0.20366	0.60594	0.510539	0.481478	0.165151	0.152384	0.169005	0.62018	0.597074	0.669216
CL(18:18:18:18:2)	0.20781	0.216766	0.264429	0.310253	0.300339	0.163041	0.165074	0.18494	0.1696	0.31628	0.372582	0.352433
PC(16:04:0)	0.0231047	0.0402733	0.0468953	0.227908	0.14807	0.294396	0.0979314	0.219653	0.169824	0.667021	0.367479	0.715292
PE(16:07:1)	0.306774	0.28805	0.326979	0.350295	0.303261	0.196772	0.182679	0.201179	0.170185	0.274816	0.342196	0.317084
TG(16:02:08:1)	0.2005	0.217757	0.242165	0.10262	0.922595	1.16495	0.171322	0.151298	0.170654	0.456335	0.700378	0.678366
TG(18:00:08:1)	0.199313	0.217757	0.240083	1.13611	1.32257	1.16495	0.171322	0.151298	0.170654	0.219134	0.700378	0.678366
TG(17:26:08:0)	0.317765	0.341323	0.366639	1.16411	0.62308	1.09428	0.160744	0.164944	0.170681	0.0548286	0.0801857	0.133369
PE(18:00:2)	0.228347	0.171665	0.202797	0.667028	0.504726	0.259217	0.170461	0.170717	0.170696	0.589739	0.490474	0.713462
TG(18:08:08:0)	0.281916	0.257727	0.367443	0.186457	0.311453	0.164199	0.16747	0.0901157	0.172039	0.152593	0.379074	0.442261
PC(16:02:1)	0.264479	0.283754	0.0224735	0.359484	0.723577	0.105422	0.088099	0.265664	0.17322	0.93788	0.761827	1.05096
Co(Q10)	0.186239	0.207285	0.285063	0.445527	0.319637	0.434311	0.152334	0.147517	0.173641	0.419248	0.46919	0.373326
TG(16:08:12:3)	0.274494	0.276524	0.292425	1.36984	1.27363	1.34655	0.152651	0.170849	0.174092	0.319442	0.3311	0.3588
Cer(d18:24:1)	0.208043	0.21439	0.208578	0.403154	0.407459	0.427377	0.178635	0.163263	0.174515	0.525987	0.537451	0.567307
PE(O-18:16:0)	0.24138	0.217179	0.247984	0.301211	0.38166	0.277063	0.181778	0.167187	0.176733	0.330238	0.415846	0.413738
PE(18:16:1)	0.123676	0.128719	0.119974	0.477245	0.390703	0.421981	0.19711	0.203971	0.177286	0.759444	0.721841	0.798715
Hex2Cer(d18:12:0)	0.319049	0.342727	0.299138	1.42206	1.31212	1.34108	0.176919	0.196265	0.180347	1.07946	1.01385	1.09544
PG(18:08:0)	0.14685	0.113404	0.151049	0.170879	0.17271	0.160493	0.168276	0.172157	0.181471	0.350347	0.350114	0.392784
Hex1Cer(d18:13:0)	0.251205	0.275181	0.255704	0.535214	0.49082	0.500981	0.185938	0.196475	0.183501	0.510491	0.508508	0.556374
PE(O-16:00:4)	0.255368	0.245561	0.294161	0.372487	0.399442	0.304485	0.186114	0.165091	0.186175	0.438558	0.444864	0.510675
PC(40:0)	0.0718884	0.0467573	0.0326356	0.31196	0.289773	0.252044	0.250695	0.171911	0.190524	0.837669	1.42293	0.827946
CL(16:16:18:18:2)	0.337604	0.367886	0.412365	0.758643	0.671068	0.325046	0.227896	0.249791	0.191511	0.545533	0.676556	0.594755
PC(36:0)	0.164054	0.260805	0.294265	0.293483	0.930346	0.966167	0.181748	0.24174	0.192266	0.388406	0.659858	1.95294
PE(16:16:1)	0.127651	0.123522	0.15593	0.387452	0.335572	0.351759	0.205912	0.19418	0.192901	0.499243	0.621431	0.575377
PS(18:10:1)	0.277134	0.268613	0.304971	0.393971	0.356693	0.249363	0.221124	0.217071	0.192933	0.551236	0.547247	0.539812
PE(16:00:3)	0.17891	0.145616	0.173539	0.27884	0.333957	0.29012	0.194595	0.151613	0.19539	0.359416	0.432584	0.425501
PI(18:00:2)	0.197065	0.15934	0.213324	0.437571	0.886462	0.775857	0.203328	0.173594	0.199084	0.799088	1.01693	1.08769
SM(d18:13:0)	0.0948512	0.154591	0.138148	0.168653	0.146186	0.144034	0.209996	0.139844	0.199192	0.187025	0.176076	0.175719
PG(18:18:1)	0.229655	0.205324	0.271843	0.916778	0.611834	1.11327	0.196664	0.0887293	0.199819	0.616365	0.645253	0.290264
PE(O-18:22:3)	0.262314	0.271484	0.298568	0.55435	0.439602	0.295981	0.216816	0.227359	0.201862	0.613258	0.596629	0.648947
TG(16:18:14:1)	0.297449	0.333184	0.317128	2.77827	2.4354	2.65689	0.220008	0.222885	0.206456	0.813521	0.872968	0.763901
PE(P-22:18:1)	0.212194	0.0882287	0.141707	0.761236	0.45765	0.658502	0.152313	0.150544	0.207819	0.650109	1.15527	1.81002
TG(18:08:16:2)	0.309605	0.329487	0.312851	2.08947	1.79314	1.83704	0.260003	0.194161	0.208011	0.849625	0.543195	0.876977
PE(O-18:10:3)	0.279465	0.282783	0.318606	1.02073	0.917808	0.540702	0.242888	0.250059	0.208601	0.786384	0.976896	0.895745
PC(O-18:08:1)	0.341434	0.293028	0.339291	1.47614	1.47994	0.684015	0.217498	0.201045	0.208609	1.06503	0.669921	0.761085
PE(17:18:1)	0.221569	0.273674	0.288303	0.441181	0.335386	0.203394	0.208384	0.259085	0.209839	0.494799	0.478541	0.523155
PI(14:18:1)	0.23354	0.29999	0.277364	0.292761	0.221682	0.0968592	0.251111	0.270483	0.210285	0.318101	0.367577	0.292709
TG(17:08:08:1)	0.314054	0.33936	0.359873	1.15079	1.38104	1.20183	0.215883	0.20443	0.211755	0.453031	0.463001	0.453709
PE(24:08:1)	0.277158	0.253699	0.279749	0.830526	0.872024	0.589509	0.209035	0.206113	0.212849	0.622382	0.785872	0.847183
LPE(18:1)	0.174901	0.128021	0.212666	0.457548	0.379616	0.305093	0.23067	0.282397	0.21478	0.611449	0.685417	0.878525
LPE(18:1)	0.120467	0.0715137	0.212666	0.457548	0.379616	0.305093	0.165317	0.282397	0.21478	0.611449	0.197962	0.878525
PS(16:02:6)	0.418032	0.383482	0.435928	0.36702	0.356724	0.201072	0.222556	0.262413	0.215559	0.303998	0.336105	0.329353
PS(16:02:5)	0.360726	0.345557	0.369827	0.359414	0.334588	0.198008	0.221099	0.234703	0.215629	0.29426	0.340829	0.326885
CL(16:16:16:18:1)	0.309796	0.341529	0.404096	0.96942	0.892959	0.435677	0.245498	0.279586	0.217074	0.74501	0.933882	0.865998
Hex1Cer(d44:1)	0.229648	0.236348	0.231552	0.667974	0.62422	0.641561	0.236537	0.250174	0.220858	0.637209	0.63559	0.71074
PE(18:10:3)	0.213265	0.22352	0.248355	0.276025	0.329333	0.24162	0.231271	0.237916	0.222291	0.295841	0.444005	0.385502
PA(18:08:1)	0.341862	0.334609	0.375271	0.621221	0.701426	0.445582	0.231432	0.209249	0.224877	0.505182	0.632963	0.629382
SM(d18:26:1)	0.750213	0.109624	0.363373	0.939209	0.946152	0.836345	0.539038	0.826155	0.227525	1.74672	1.1791	0.543237
PE(O-18:12:5)	0.419246	0.3853	0.441139	0.631455	0.553929	0.353808	0.250302	0.258798	0.227577	0.481741	0.578506	0.55811
PE(16:18:2)	0.193651	0.182384	0.19944	0.290255	0.275665	0.256635	0.280306	0.229578	0.228527	0.37044	0.443315	0.382649
PE(O-22:20:4)	0.351092	0.391682	0.437587	0.666713	0.550092	0.331573	0.227404	0.275283	0.228539	0.575266	0.650062	0.688782
TG(17:39:06:0)	0.108637	0.110463	0.167606	2.08947	1.79314	1.83704	0.138164	0.194161	0.229314	0.849625	0.97988	0.876977
PE(O-16:16:1)	0.29174	0.282886	0.284311	0.700744	0.65758	0.36788	0.256493	0.242716	0.231531	0.651761	0.818511	0.669545
TG(16:08:16:2)	0.344455	0.369188	0.340406	2.39176	1.94732	2.04621	0.235844	0.232236	0.23198	0.83704	0.901555	0.876039
TG(14:06:06:1)	0.518871	0.745522	0.738877	3.49864	3.74027	3.04509	0.336893	0.242123	0.233741	0.478595	0.492522	0.512082
TG(16:06:18:2)	0.238145	0.807966	0.748935	2.70849	2.9961	2.70877	0.249586	0.246961	0.236187	0.33902	0.363205	0.422925
PC(16:07:1)	0.262837	0.268076	0.237501	0.473284	0.416843	0.238485	0.246145	0.231433	0.237797	0.472145	0.510734	0.509877
PI(18:18:2)	0.262528	0.388191	0.387221	0.941452	0.909373	0.476731	0.38251	0.220972	0.238654	0.657503	0.838504	0.829025
PI(18:18:2)	0.262528	0.388191	0.387221	0.941452	0.909373	0.476731	0.38251	0.220972	0.238654	0.657503	0.838504	0.829025
Hex2Cer(d18:16:0)	0.287506	0.321162	0.28921	1.52528	1.27606	1.37298	0.234874	0.263866	0.239451	1.51303	1.29825	1.44433
PS(18:06:1)	0.236485	0.189153	0.274927	0.285019	0.439754	0.319196	0.218004	0.282798	0.239917	0.499479	0.522089	0.566838
PE(O-18:22:2)	0.196087	0.203054	0.186041	0.535354	0.775858	0.453096	0.322966	0.29303	0.240041	0.477297	0.617468	1.13447
PS(16:02:4)	0.294404	0.286418	0.317336	0.210419	0.248077	0.144549	0.238777	0.274671	0.242495	0.278638	0.307389	0.293277
PI(16:00:3)	0.368933	0.318064	0.38424	0.752755	0.789689	0.518604	0.277534	0.288631	0.243601	0.714687	0.815616	0.692442
SM(d18:24:0)	0.587691	0.585045	0.706605	0.574818	0.722665	0.31561	0.371978	0.501552	0.247807	0.764596	0.899106	0.17677
PI(18:10:2)	0.339317	0.326533	0.311011	0.599596	0.939769	0.748055	0.233673	0.393007	0.24827	0.961438	1.13421	0.983157
TG(16:18:16:1)	0.310676	0.346611	0.335196	2.75734	2.37556	2.33211	0.269681	0.246789	0.248621	0.887893	1.03554	0.974195
PE(O-16:12:3)	0.409302	0.432829	0.430848	0.895399	0.848695	0.509451	0.296543	0.286948	0.249075	0.788351	0.935352	0.891851
TG(16:08:16:1)	0.293453	0.288174	0.252515	1.6865	1.95059	1.94115	0.284925	0.24786	0.251172	0.877431	1.15924	1.07146
LPI(18:0)	0.184043	0.19713	0.235721	0.684867	0.70249	0.374062	0.219685	0.184333	0.251222	0.657542	0.84358	0.706518
PE(O-20:10:4)	0.475648	0.520907	0.589386	0.897046	0.749984	0.425874	0.276587	0.29303	0.259045	0.637642	0.715562	0.717497
PC(16:03:1)	0.190471	0.196583	0.205397	0.949793	0.865451	0.879619	0.279474	0.254591	0.260066	1.02936	0.978722	0.974054
LPI(18:0)	0.0676112	0.110035	0.152944	0.686585	0.590215	0.244308	0.0774998	0.146784	0.260415	0.800975	0.766725	0.678976
Cer(d18:13:0)	0.313507	0.322381	0.307304	0.573836	0.5018	0.510134	0.254183	0.256714	0.260889	0.625292	0.660571	0.723127
Hex1Cer(d20:14:1)	0.552484	0.582917	0.565408	1.41722	0.801657	1.35611	0.459931	0.28452	0.261337	1.38356	1.2889	0.766247
PC(O-20:02:4)	0.18071	0.251406	0.221432	0.479663	0.395604	0.40948	0.273192	0.285801	0.261387	0.566771	0.568487	0.754939
Hex2Cer(d18:14:0)	0.359608	0.37838	0.348701	1.96246	1.79067	1.74865	0.26229	0.293087	0.262134	1.70137	1.75333	1.74584
TG(16:08:04:1)	0.330372	0.340703	0.400415	1.51052	1.8923	1.6786	0.286727	0.2339	0.273445	0.842546	1.08648	1.05889
PC(18:02:3)	0.469439	0.2594	0.380274	0.801962	1.53583	1.57822	0.597127	0.657772	0.273544	3.01894	2.14219	2.76658
PS(18:00:2)	0.364723	0.221166	0.291725	0.420432	0.859637	0.283521	0.297698	0.167183	0.274117	0.969815	0.588213	0.46634
PC(16:04:0)	0.0640358	0.0672854	0.0468953	0.227908	0.14807	0.294396	0.0979314	0.219653	0.276658	0.792284	0.367479	0.977995
PC(19:08:1)	0.227769	0.623362	0.220828	0.794286	0.832319	0.855847	0.69656	0.812252	0.279623	0.911136	2.0681	0.905035
PS(17:08:1)	0.432234	0.349461	0.443186	0.333619	0.482499	0.387724	0.249009	0.259296	0.282463	0.371758	0.446748	0.460733
PC(42:4)	0.260696	0.155105	0.400001	0.497958	0.276152	0.273357	0.602116	0.0719273	0.284705	0.880617	1.06684	0.497678
PI(16:08:1)	0.422457	0.365036	0.457392	0.578603	0.708493	0.475091	0.280028	0.344567	0.28493	0.548837	0.711199	0.584949
PC(18:09:4)	0.362891	0.346177	0.423849	0.790396	0.925255	0.628446	0.301693	0.32661	0.287745	1.08336	1.18515	1.15573
TG(18:07:18:1)	0.541351	0.534974	0.611056	2.1206	2.09307	2.00064	0.279035	0.272108	0.28919	0.620652	0.590217	0.627176
PE(O-16:10:2)	0.354541	0.336014	0.440283	1.04165	1.24365	1.53771	0.287673	0.317355	0.292453	0.825831	1.58626	1.08685
PE(O-16:16:0)	0.378972	0.324157	0.378485	0.464838	0.516694	0.395033	0.323497	0.290352	0.292877	0.57676	0.723266	0.65697
SM(d18:02:0)	0.308107	0.315337	0.193359	0.429475	0.256463	0.3992	0.266563	0.330416	0.295617	0.674926	0.508463	0.694412
Hex2Cer(d18:14:1)	0.392412	0.400585	0.393416	1.78053	1.51885	1.72655	0.28056	0.320185	0.296738	1.83572	1.74113	1.87641
PS(18:02:3)	0.285032	0.266754	0.254545	0.785104	0.712977	0.711373	0.307029	0.323551	0.298258	1.24272	1.18595	1.26655
PE(20:46:1)	0.338056	0.353943	0.426389	0.522842	0.513579	0.50163	0.295065	0.305747	0.298457	0.508682	0.542438	0.510393
LPC(16:1)	0.141457	0.232155	0.24694	0.633312	0.554043	0.332711	0.294903	0.544121	0.301272	1.32098	1.07023	1.64515
PE(P-20:00:4)	0.408874	0.415953	0.367598	0.80785	0.733456	0.798058	0.297051	0.330129	0.301746	0.801683	0.786985	0.865951
PI(18:00:2)	0.356992	0.235191	0.362932	2.03217	0.85162	0.678687	0.301208	0.305766	0.303415	0.810808	1.14094	1.00103
PC(26:06:1)	0.155963	0.465198	0.322261	0.715534	0.974192	2.26032	0.744371	0.267538	0.303789	6.35793	1.56217	1.32018
PC(26:06:1)	0.336248	0.399057	0.106176	0.715534	0.974192	1.98917	0.744371	0.40561	0.303789	5.81716	1.56217	1.32018
PC(26:06:1)	0.288457	0.305794	0.106176	1.64104	1.37314	0.779478	0.541325	0.137605	0.303789	3.7877	3.59687	4.33252
TG(18:36:08:0)	0.967044	0.858429	1.03817	5.3276	2.07529	2.49585	0.206776	0.227914	0.306006	0.498692	1.29906	0.523343
PS(18:18:1)	1.09139	0.842834	0.692996	1.38586	1.02682	0.377511	0.126549	1.19824	0.30633	1.36495	0.382873	1.37428
PE(P-18:00:3)	0.277729	0.302902	0.2826	1.22558	1.0998	1.1576	0.319732	0.321619	0.308572	1.35591	1.31277	1.37419
PE(18:12:1)	0.288886	0.218005	0.2317	0.832033	0.734368	0.476526	0.244713	0.268704	0.309768	1.33329	0.937267	1.15437
PE(16:16:1)	0.271021	0.2657	0.248682	0.515447	0.519582	0.476355	0.333406	0.33403	0.312932	0.624152	0.718724	0.643645
PC(O-20:18:1)	0.191108	0.131594	0.192802	0.443564	0.572433	0.684494	0.29324	0.139519	0.313106	0.491849	0.566216	0.628725
PE(18:10:4)	0.373525	0.359707	0.326071	0.638885	0.549104	0.516418	0.329872	0.362773	0.313704	0.8558	0.735466	0.742974
LPE(18:0)	0.336343	0.385341	0.405677	0.39674	0.643674	0.264986	0.235359	0.340838	0.314701	0.682477	0.823409	0.780651
PE(O-18:12:3)	0.39805	0.38028	0.363399	1.21142	1.12594	1.24207	0.327493	0.332309	0.318263	1.49568	1.48353	1.51968
PE(P-18:02:3)	0.372216	0.382821	0.360366	1.2641	1.14517	1.22605	0.329964	0.333265	0.322125	1.58712	1.46514	1.58678
PE(P-22:18:1)	0.0810516	0.191357	0.280319	0.997913	0.959906	0.630119	0.319894	0.310719	0.32352	1.28559	1.55932	0.722611
PE(P-22:10:4)	0.347928	0.368114	0.335403	0.780477	0.726579	0.754237	0.314836	0.32334	0.324068	0.905827	0.859655	0.924601
TG(16:06:18:2)	0.466394	0.807966	0.816876	3.95128	3.50607	3.79458	0.366411	0.324526	0.324392	0.662616	0.658032	0.239286
PC(16:07:1)	0.472175	0.226578	0.418535	0.455095	0.284214	0.65635	0.348927	0.0666053	0.324765	0.451419	0.221446	0.669263
PC(O-24:16:0)	0.391485	0.435473	0.325138	0.817523	1.13271	0.645045	0.372463	0.415018	0.32616	1.9871	1.74126	2.35481
PE(O-16:10:3)	0.40709	0.464103	0.498089	1.03082	0.902078	0.481034	0.402789	0.394633	0.328976	0.89623	1.10202	0.956788
PS(16:18:1)	0.309415	0.339835	0.343724	0.499675	0.392299	0.219772	0.355533	0.312191	0.32905	0.575974	0.660749	0.633041
PE(18:06:1)	0.246733	0.271546	0.261655	0.63566	0.611074	0.501903	0.321187	0.345275	0.33356	0.850923	0.824789	1.01619
PC(O-20:18:1)	0.303944	0.365222	0.335792	0.888775	0.721981	0.841878	0.371608	0.42852	0.33645	1.36889	1.21285	0.782997
PC(O-24:18:1)	0.339008	0.363115	0.273009	1.75768	1.19589	1.43665	0.460047	0.427238	0.337072	2.91177	2.29608	2.88866
PC(O-24:18:1)	0.339008	0.363115	0.273009	1.75768	1.19589	1.43665	0.460047	0.427238	0.337072	2.91177	2.29608	2.01229
PS(18:00:2)	0.424646	0.189551	0.223509	0.309012	0.845503	0.211018	0.347772	0.155866	0.339788	0.380221	0.428741	0.522874
PE(O-18:10:1)	0.424527	0.413929	0.494641	1.30847	1.49393	0.818892	0.357242	0.376714	0.340186	1.4995	1.56613	1.60409
DG(16:06:0)	0.198264	0.179665	0.185401	0.315917	0.315005	0.298365	0.360591	0.295688	0.352493	0.535937	0.540167	0.587295
TG(18:08:16:1)	0.410111	0.439749	0.439817	2.86287	2.71364	2.4148	0.402073	0.350744	0.352743	1.31182	1.59726	1.4791
TG(18:18:10:1)	0.611194	0.684649	0.638793	5.66441	4.85348	5.66865	0.375003	0.358642	0.353664	1.34604	1.45192	1.39713
TG(16:08:14:1)	0.393102	0.423782	0.447049	3.38063	3.28949	3.20688	0.374772	0.321447	0.355159	1.15336	1.42761	1.31155
PE(P-18:06:0)	0.439751	0.412855	0.392509	0.775991	0.7637	0.773227	0.359505	0.363653	0.356803	1.01465	1.09432	1.12157
TG(14:06:06:0)	0.561381	0.627452	0.677105	1.49125	2.27119	1.64892	0.345324	0.320108	0.35907	0.536448	0.70452	0.662742
DG(18:18:1)	0.52175	0.395359	0.393779	0.579549	0.539073	0.620214	0.568441	0.183031	0.359868	0.52811	0.755949	0.66063
PC(18:11:1)	0.155523	0.229821	0.199676	0.431437	0.739041	0.74061	0.344238	0.161079	0.365872	0.752719	1.11222	0.694882
PC(16:06:0)	0.0726329	0.0850105	0.0701316	0.19939	0.439374	0.307313	0.261528	0.378034	0.366171	1.71876	1.24749	0.7761
PC(16:06:0)	0.0950368	0.0850105	0.0843446	0.264193	0.439374	0.307313	0.400156	0.378034	0.366171	1.71876	1.24749	1.29813
PC(O-16:18:1)	0.462231	0.523014	0.553017	1.55114	1.20003	0.738253	0.406046	0.423375	0.370879	1.36594	1.5465	1.59269
TG(16:08:12:1)	0.505217	0.5572	0.55421	4.65048	4.43858	4.64196	0.405769	0.375471	0.371228	1.42591	1.63444	1.56642
PC(26:06:1)	0.115902	0.181124	0.0771824	1.0814	0.560769	0.422596	0.338418	0.558521	0.379948	1.84611	1.79759	1.84113
PE(P-16:02:3)	0.498318	0.488126	0.477248	1.15619	1.02275	1.19128	0.419003	0.430183	0.380396	1.26714	1.28249	1.44363
PC(16:12:6)	0.236732	0.631914	0.675939	0.530517	0.4442	0.198862	0.577056	0.314601	0.380645	0.593711	0.621965	0.628865
PC(O-22:08:1)	0.266334	0.503928	0.317491	0.766984	0.717194	0.8206	0.353985	0.694394	0.383012	0.787682	1.30645	1.57369
CL(16:18:18:18:1)	0.437872	0.427996	0.535442	0.921054	0.921227	0.518707	0.41018	0.4525	0.384581	1.07376	1.33806	1.22855
PE(18:02:3)	0.354803	0.359087	0.343439	1.15587	0.992506	1.08325	0.36297	0.406776	0.386051	1.58075	1.6425	1.71041
PC(22:15:2)	0.354993	0.372059	0.34979	1.12882	1.03992	1.09787	0.38087	0.404845	0.386824	1.59015	1.55923	1.70516
SM(d18:22:0)	1.4544	1.41945	0.899671	1.31986	1.41098	0.613725	0.712151	1.70698	0.387446	1.7809	1.39399	1.74931
TG(16:06:08:0)	0.715791	0.595208	0.859907	0.468448	0.901242	0.44302	0.431175	0.248472	0.391283	0.268326	0.742502	0.692629
PC(O-16:12:4)	1.0478	0.647426	1.14935	2.51057	2.59525	3.03806	1.18608	1.17365	0.391432	4.27979	4.46881	4.22029
PC(14:02:6)	0.385014	0.381437	0.419986	0.665977	0.735432	0.727733	0.345624	0.367458	0.391906	0.963011	0.983887	0.986676
PE(O-16:10:1)	0.494774	0.648748	0.566082	1.42266	2.09303	0.90626	0.425517	0.461642	0.393924	1.58425	2.51711	1.45672
PI(18:00:3)	0.57475	0.405191	0.770424	0.992201	1.55088	1.19227	0.388769	0.357438	0.400725	1.08941	1.09075	1.22193
TG(16:18:18:1)	0.666264	0.691961	0.756375	3.82335	3.86903	6.20488	0.390478	0.410486	0.401921	0.764085	0.980414	0.708864
PC(O-18:02:4)	0.247779	0.287658	0.326253	1.23245	1.08252	1.09647	0.427018	0.44269	0.40207	1.67691	1.62019	1.70628
PC(26:08:1)	0.119539	0.14625	0.341028	0.672671	1.30547	1.58662	0.632327	0.762053	0.40354	4.39817	1.95357	1.04777
PC(26:08:1)	0.119539	0.14625	0.341028	0.672671	1.30547	1.58662	0.632327	0.762053	0.40354	4.39817	1.95357	1.04777
PS(16:08:2)	0.338627	0.349792	0.363503	0.352124	0.358384	0.25282	0.411058	0.314696	0.406007	0.763534	0.421527	0.766106
CL(16:18:18:18:2)	0.593329	0.664592	0.764436	1.08841	1.01682	0.527075	0.422583	0.486406	0.409395	0.844001	1.11253	1.00521
PC(14:04:1)	0.0889303	0.246676	0.286022	0.41514	0.663089	0.514198	1.03174	0.0976676	0.409743	1.17657	1.16302	1.21292
PC(14:04:1)	0.15844	0.246676	0.286022	0.41514	0.281741	0.514198	0.889905	0.0976676	0.409743	1.17657	1.16302	1.21292
PC(18:00:3)	0.386489	0.424443	0.489042	0.855129	0.741397	0.583737	0.414684	0.42743	0.41221	1.13862	1.14477	1.25961
PC(18:18:1)	0.106467	0.183107	0.0930647	0.371996	0.467187	0.620249	0.391056	0.365661	0.412683	1.83899	1.5538	0.827055
SM(d18:16:0)	0.349498	0.338575	0.337788	0.886672	0.687672	0.646479	0.440761	0.50685	0.415648	0.796806	0.711689	0.843476
PC(12:04:0)	0.215625	0.221661	0.224279	0.440059	0.428812	0.506343	0.388862	0.416434	0.416819	1.23765	1.11493	1.20893
TG(26:26:08:0)	0.49475	0.543546	0.574377	3.6737	3.32795	3.22748	0.452355	0.39752	0.41784	1.46524	1.71735	1.67377
PC(14:04:1)	0.173415	0.204071	0.135885	0.431192	0.462589	0.509109	0.465498	0.37352	0.424293	0.556821	0.667873	0.708676
SM(d18:16:2)	0.511521	0.720942	0.396346	1.22996	1.14954	0.600883	1.09776	1.10039	0.425065	1.89727	1.02712	1.12073
SM(d18:16:2)	0.511521	0.720942	0.396346	0.571488	0.566962	0.600883	1.09776	0.583611	0.425065	1.53989	1.02712	1.12073
PE(O-16:12:5)	0.697117	0.81879	0.820868	1.27921	1.06777	0.532027	0.443856	0.494247	0.430621	1.01732	1.21436	1.13302
PE(18:10:1)	0.183579	0.243247	0.247691	0.843458	0.713698	0.419556	0.195491	0.162747	0.438294	0.557568	0.778614	0.52963
PG(18:08:1)	0.599918	0.602954	0.658519	0.902058	0.902572	0.568948	0.496886	0.510196	0.455334	0.999154	1.15389	1.12739
PC(18:18:1)	0.13247	0.220567	0.152405	0.776903	0.599371	0.620249	0.453256	0.47673	0.458025	0.892691	1.25194	1.51344
PC(18:18:1)	0.13247	0.220567	0.152405	0.776903	0.599371	0.620249	0.453256	0.47673	0.458025	0.892691	1.25194	1.51344
PE(O-16:10:3)	0.545895	0.585892	0.647062	1.98275	1.68212	0.920502	0.513124	0.532226	0.460989	1.63526	2.03376	1.95482
PS(18:06:1)	0.588952	0.6145	0.315729	0.63899	0.620345	1.02433	0.445403	0.469406	0.461587	1.40531	1.32831	1.37813
TG(18:08:12:1)	0.704278	0.740544	0.792173	4.80329	4.22011	4.31271	0.52063	0.467914	0.461637	1.84418	2.00772	1.98311
PI(18:10:4)	0.474625	0.463442	0.522378	0.578498	0.683378	0.274071	0.455704	0.405074	0.462883	0.819303	0.828619	0.526111
TG(36:36:0)	0.265597	0.314655	0.559472	2.64992	0.866438	2.44479	0.461964	0.438158	0.466396	1.17987	1.3382	0.820861
PE(18:19:1)	0.410944	0.443529	0.446738	0.546674	0.411334	0.544801	0.529037	0.401861	0.471403	0.827876	0.756884	0.907616
PE(14:06:0)	0.562095	0.606176	0.662848	1.21013	1.03088	0.543469	0.524072	0.59738	0.477457	1.39394	1.62954	1.56613
TG(14:06:18:1)	1.019	1.05962	1.0088	6.04047	5.13541	5.73388	0.490673	0.446553	0.478902	0.904489	0.678382	0.88242
PS(16:08:2)	0.705134	0.720157	0.807907	1.01533	0.890451	0.479019	0.577934	0.601664	0.479923	0.989479	1.16418	1.07615
TG(16:18:18:1)	1.23849	1.25439	1.32679	7.71575	5.70191	12.3705	0.586249	0.48501	0.486401	1.26525	1.15826	1.50636
PI(18:00:2)	0.861447	0.597108	0.932851	1.67532	2.62371	1.59581	0.494623	0.511707	0.487522	1.7962	1.90472	1.65373
TG(16:08:00:1)	0.531646	0.606651	0.662952	3.63795	4.12322	3.86562	0.488502	0.437967	0.489191	0.452638	1.78129	1.7084
PC(O-32:0)	0.245948	0.215382	0.318943	0.116036	0.322464	0.0471676	0.342021	0.243806	0.496167	0.141978	0.328099	0.416197
PE(20:10:4)	0.715268	0.612827	0.606857	0.841881	0.725667	0.752495	0.531416	0.490269	0.496864	1.05178	0.792863	0.951063
PC(O-24:16:0)	0.60665	0.435473	0.44539	0.817523	0.566202	0.645045	0.372463	0.415018	0.502096	1.9871	0.897815	1.07981
PE(P-18:02:5)	0.578485	0.588887	0.522378	1.09163	1.10144	1.14182	0.476538	0.525533	0.503067	1.22624	1.24366	1.2437
PC(16:08:1)	1.39899	1.52403	1.23694	3.68176	3.30036	1.12622	0.595118	1.07143	0.50374	1.82353	2.59887	5.21278
PC(14:16:1)	0.308011	0.271876	0.375738	0.531253	0.590937	0.521986	0.747766	0.68661	0.528504	1.09539	1.01942	0.921926
Cer(d18:12:0)	1.11061	1.06214	1.07985	3.01926	3.00628	2.75683	0.515664	0.520791	0.534682	2.15496	2.19153	2.26988
PC(O-24:18:1)	0.339008	0.29183	0.188926	1.75768	1.19589	1.43665	0.537283	0.597801	0.535504	2.91177	2.59793	2.88866
PC(16:08:1)	0.0856166	0.082416	0.125288	0.676771	0.628438	0.624655	0.268087	0.28691	0.53939	2.17183	0.615464	2.05133
PE(18:00:3)	0.925937	0.875801	0.995763	1.23831	1.20076	0.79635	0.597174	0.570493	0.540935	0.988457	1.15234	1.25515
PC(42:4)	0.42436	0.465983	0.515301	0.388995	0.700856	0.462557	0.694528	0.527006	0.542131	2.28136	0.327084	1.13217
PC(O-22:08:1)	0.60665	0.817943	0.557295	2.09393	1.08616	1.90105	0.584632	0.278897	0.543127	3.5734	2.93015	1.7662
PC(19:08:1)	0.409492	0.542369	0.291543	0.71599	0.589911	0.678892	0.537329	0.665383	0.553142	1.57529	1.49556	1.47694
PE(O-18:18:2)	0.567994	0.573126	0.511413	1.56004	1.89029	1.59571	0.56523	0.596348	0.558897	1.41156	2.09303	1.43635
PC(O-18:10:4)	0.682226	0.660419	0.58879	1.6286	1.22344	1.32216	0.6627	0.534751	0.558947	2.01188	1.61529	0.858022
CL(16:16:18:18:1)	0.677325	0.699852	0.862654	1.59152	1.6396	0.876648	0.516195	0.651213	0.559296	1.56573	1.90299	1.89514
SM(d18:15:1)	0.541423	0.398933	0.55535	0.760781	0.632237	0.677424	0.605235	0.512778	0.561314	1.02417	0.900843	0.797917
PC(O-14:00:1)	0.424265	0.318188	0.398316	0.63566	0.31208	1.03366	0.592162	0.516316	0.564004	1.71207	1.72309	1.68897
PE(O-16:12:1)	0.729541	0.717946	0.786729	1.73279	1.86704	1.13735	0.618723	0.660469	0.567467	1.81429	2.12496	1.93835
PE(O-16:12:2)	0.723308	0.768905	0.890365	2.22238	1.68584	1.11973	0.653692	0.712561	0.575738	2.22948	2.60377	2.55971
PE(18:06:1)	0.489588	0.517396	0.498193	1.97781	1.77292	1.74906	0.667804	0.718661	0.586177	2.41178	2.30921	2.59072
PC(16:04:1)	0.296641	0.368423	0.447075	1.24794	1.09061	1.43631	0.703559	0.434065	0.592779	4.64201	4.14683	5.98039
PE(O-18:12:6)	1.09098	1.10327	1.19878	2.13798	1.85408	1.14357	0.706769	0.756832	0.600826	1.48239	1.76914	1.70652
PC(12:06:1)	0.310937	0.397569	0.428411	0.755629	0.513655	0.519868	0.943098	1.23616	0.611115	1.61811	1.21067	1.27927
PC(14:04:1)	0.42888	0.397569	0.428411	0.755629	0.895277	0.694808	0.943098	1.23616	0.611115	1.61811	1.21067	1.27927
PE(O-18:28:1)	0.387726	0.870389	0.483469	2.54387	1.74215	1.26447	0.670853	0.775191	0.611514	2.77089	2.56155	3.15845
PE(P-16:00:2)	1.25212	0.580521	0.434684	1.55626	1.71551	1.4667	1.472	0.570454	0.626088	1.94671	2.3081	2.01825
PI(16:00:3)	0.441012	0.197686	0.481266	0.25349	0.569165	0.62404	0.511484	0.320625	0.62955	0.671583	0.845584	0.90771
Cer(d44:1)	0.476599	0.511199	0.477403	1.20203	1.08768	1.09999	0.643506	0.602314	0.630746	1.25291	1.29946	1.34599
PE(P-16:02:2)	0.55158	0.691713	0.647088	2.27516	2.12571	1.94856	0.768115	0.73985	0.639291	2.98739	3.34484	3.32272
PS(18:00:4)	1.04357	1.1168	1.07405	1.5748	1.4489	1.63884	0.643368	0.683933	0.641235	1.16245	1.20955	1.31328
PE(P-18:08:2)	0.559097	0.551045	0.608646	2.08485	1.86901	1.8989	1.01703	0.808446	0.64253	2.1618	2.88077	2.67034
Cer(d18:24:0)	0.603724	0.624353	0.614193	1.64514	1.4796	1.52139	0.620825	0.651767	0.643377	1.95218	1.70662	1.96688
TG(14:06:08:0)	1.12864	1.06685	1.47812	1.17652	2.26158	1.31089	0.688823	0.560988	0.65688	0.714805	1.23262	1.29165
Hex1Cer(d18:16:0)	1.05171	1.03039	1.0559	3.75011	3.7022	3.79936	0.658889	0.641288	0.657328	3.02519	3.14634	3.38057
PE(O-18:12:5)	0.7696	0.809515	0.725553	1.69659	1.51858	1.67522	0.60893	0.693361	0.660119	1.70118	1.66009	1.74044
PC(O-22:18:1)	0.446864	0.561042	0.515431	1.123	1.81487	1.95013	0.701434	0.74706	0.661788	3.17511	3.1369	2.936
PE(P-18:02:5)	0.758967	0.778015	0.741677	1.67041	1.53109	1.66822	0.65032	0.685865	0.665301	1.69272	1.62246	2.1806
TG(36:20:1)	1.37718	1.37506	1.54476	5.45027	5.20228	5.68538	0.635099	0.616982	0.671977	1.56054	1.77987	1.85366
PS(16:06:1)	0.866371	0.843763	1.01635	1.40173	1.48078	1.04619	0.756774	0.771022	0.672974	1.17673	1.43602	1.60025
PE(18:12:6)	0.869702	0.768141	0.77172	1.48939	1.1935	1.12673	1.78542	0.483404	0.681195	1.03046	1.5505	3.38906
PC(16:07:0)	0.746835	0.831907	0.605535	1.29344	1.15353	1.33401	0.921964	0.853979	0.684359	0.543488	1.67518	1.86135
LPC(18:1)	0.475101	0.614975	0.590656	1.64244	1.34176	0.941029	0.708524	1.03709	0.692431	2.77891	2.33085	2.05607
LPC(18:1)	0.475101	0.614975	0.590656	1.64244	1.34176	0.941029	0.708524	1.03709	0.692431	2.77891	2.33085	2.05607
LPC(18:1)	0.475101	0.614975	0.590656	1.64244	1.34176	0.941029	0.708524	1.03709	0.692431	2.77891	2.33085	2.05607
PC(18:18:1)	0.815012	0.493538	0.704297	1.14105	1.26869	0.999365	0.6269	0.613406	0.693178	1.08403	1.30801	1.37339
PI(16:06:1)	0.962785	0.953881	1.07747	0.913694	0.980803	0.550744	0.70476	0.735356	0.69689	0.812027	0.869851	0.764839
PE(O-18:28:1)	0.377545	0.408166	0.781208	0.90388	1.74215	1.11631	0.670853	0.775191	0.70693	2.77089	2.56155	2.47004
PE(18:00:3)	0.980151	0.922566	1.14147	2.26009	2.31344	1.43695	0.805186	0.801925	0.717344	2.11177	2.5543	2.33266
PC(18:08:2)	0.784944	0.728708	1.02275	1.90323	1.97563	1.75791	0.732245	0.782744	0.717593	1.96417	1.94622	2.86056
PC(18:08:2)	0.784944	0.728708	1.02275	1.90323	1.97563	0.988914	0.732245	0.782744	0.717593	1.96417	1.94622	1.74152
PI(22:46:0)	0.619877	0.690019	0.61466	1.18934	1.09399	1.10077	0.687899	0.705658	0.719436	1.3952	1.35066	1.51555
PS(18:00:3)	0.838705	0.666843	0.891739	0.81507	1.13825	1.06737	0.662284	0.618378	0.723846	1.15887	1.2731	1.22475
SM(d18:16:1)	1.95509	1.02	1.07508	0.580951	1.08791	0.983723	0.949219	0.990598	0.740239	2.13018	1.15501	3.84883
PC(16:16:2)	0.480881	0.489469	0.54073	0.801296	0.752681	0.829309	0.649812	1.00219	0.745819	1.19674	1.09503	1.49285
PE(P-16:02:2)	0.663338	0.691713	0.279049	2.27516	2.33438	2.31108	0.768115	0.846426	0.762361	3.34871	1.77252	3.32272
PI(16:08:1)	0.651039	0.594381	0.745384	0.875632	1.00797	0.772783	0.665448	0.614496	0.76859	1.07038	1.03892	1.1638
PC(O-18:16:0)	1.30405	1.35529	1.43916	3.95303	3.02782	1.5593	0.564838	0.52997	0.773273	3.14436	3.2134	2.94234
LPC(18:0)	0.393721	0.449478	0.483806	0.994514	1.04676	1.02635	0.622904	0.814738	0.773398	1.83785	1.51368	1.8295
PC(O-38:1)	0.813062	0.763865	0.72278	2.11779	2.36884	2.70631	0.674017	0.953058	0.775366	3.34891	2.6849	2.11148
PC(O-22:08:1)	0.60665	0.817943	0.875356	1.27426	1.27238	1.25457	0.651382	1.16382	0.778256	0.625057	2.03038	2.31305
PI(18:18:2)	0.506002	0.968526	0.5715	1.24125	1.17534	0.413579	0.881059	1.04124	0.7801	1.24516	1.5965	1.51499
PE(O-16:16:1)	0.771503	0.843164	0.95364	2.6577	2.13923	1.20016	0.861889	0.928485	0.796268	2.45728	3.18147	2.97612
PS(18:00:3)	0.867061	0.950039	0.829085	1.53229	1.41908	1.46527	0.796178	0.822655	0.800055	1.68753	1.59695	1.79374
Hex3Cer(d18:12:0)	1.25514	1.30667	1.23085	2.08296	2.26975	2.20144	0.800866	0.819481	0.811266	1.84847	2.0827	2.18989
PS(18:02:5)	0.817986	0.905029	0.828463	1.15619	1.03821	1.07051	0.822716	0.911732	0.813084	1.4886	1.38384	1.671
PE(O-16:18:2)	0.75095	0.724081	0.852363	1.78642	1.77125	1.12065	0.863667	0.845718	0.816871	2.00952	2.24438	2.30812
PS(18:06:1)	0.810778	0.8997	1.17613	1.65797	1.64154	1.08571	0.853412	0.877425	0.819935	1.95237	1.94177	1.7007
TG(16:06:18:1)	2.1631	2.27652	2.04814	7.79005	8.32243	8.05299	0.897481	0.884099	0.839791	1.19745	1.47521	1.06541
PE(P-16:02:1)	0.588214	1.10905	0.610305	2.69454	1.97684	3.78741	1.34974	1.13737	0.842756	2.86182	2.74741	5.80773
PS(18:08:2)	1.11168	0.804971	1.30724	1.33241	1.7567	1.27786	0.901662	0.845909	0.844624	1.29912	1.97125	1.69376
PC(40:7)	1.20921	1.08569	1.4939	1.0658	1.43842	1.3501	0.648772	0.587512	0.856682	0.715828	0.585363	0.802703
PS(16:06:1)	1.24606	1.20407	1.45531	1.57424	1.73447	0.912066	1.03216	1.08465	0.865252	1.37133	1.61716	1.52761
PC(18:15:2)	0.351687	0.132573	0.43331	0.789239	0.747172	0.398141	0.208573	0.426282	0.869537	0.655497	1.81375	0.854362
PI(18:10:3)	0.88721	0.318539	0.425145	1.77152	1.58979	1.03554	0.924967	1.04416	0.878904	1.99894	2.67243	2.30925
TG(16:08:10:2)	1.87454	1.94383	1.95218	12.771	13.3207	13.8067	0.851149	0.886375	0.881595	2.66195	2.72029	2.83344
Hex1Cer(d18:12:0)	1.62148	1.65766	1.75711	4.33014	4.43516	4.23552	0.867755	0.833709	0.885182	3.38796	3.41805	3.64914
PE(17:08:1)	0.862089	0.854133	0.830641	1.58314	1.48192	1.54178	0.842326	0.836845	0.888521	1.88083	1.70319	1.97283
PE(P-16:00:3)	0.768007	0.822136	0.750801	3.07999	2.77816	2.89345	0.951805	0.958241	0.913309	3.61225	3.56806	3.64801
Cer(d20:14:1)	1.03855	1.08119	1.08646	1.71762	1.57862	1.61675	0.927022	0.918713	0.915352	1.76808	1.91416	1.90443
PI(18:10:3)	1.01762	1.02626	1.1965	1.85974	1.57258	0.915686	1.04978	1.16242	0.924096	1.75734	1.84773	1.96598
PE(17:08:1)	0.964974	0.854133	0.931632	1.58314	1.53302	1.54178	0.836898	0.905709	0.926015	1.88083	1.83575	1.95885
Cer(d18:12:0)	1.76531	1.71165	1.72438	3.66073	3.34501	3.39313	0.975341	0.996545	0.931844	3.24571	3.13654	3.14527
TG(18:08:18:2)	0.955435	1.02901	1.00691	3.82371	3.63346	3.72969	0.784883	0.656931	0.933962	1.46929	2.16566	2.86928
PE(O-16:10:1)	1.18326	1.30287	1.29464	2.9656	3.07015	1.81918	1.08836	1.13003	0.944749	3.10412	3.72021	3.91991
SM(d42:1)	0.518752	0.928164	0.711737	1.01312	0.831559	1.29091	1.00738	1.20669	0.944949	2.10627	1.74442	1.99296
PS(18:08:2)	0.907002	0.963631	0.82429	1.68071	1.56384	1.50468	0.887619	0.906435	0.951625	1.74125	1.69339	2.13949
Hex3Cer(d18:16:0)	1.13711	1.27634	1.17898	2.65465	2.4318	2.51938	0.96437	1.05529	0.951849	2.81608	2.78798	2.70844
PI(18:10:3)	0.88721	0.421964	0.942338	1.61156	1.58979	0.927606	1.10355	1.02232	0.983589	1.28228	1.12023	0.96528
PC(24:08:1)	0.289076	0.393397	0.385795	0.807044	0.57988	1.13551	0.727649	0.966043	1.00501	3.96437	3.78647	4.66701
PC(24:08:1)	0.155963	0.304864	0.215722	2.24782	1.5559	2.30486	1.26999	0.966043	1.00501	2.5136	5.35492	4.66701
PE(P-16:00:3)	0.81594	0.824016	0.845442	2.09729	2.00773	1.89996	1.05613	0.964131	1.02235	2.31243	2.27497	2.58992
PG(16:08:1)	1.56503	1.65326	1.81619	2.68073	2.33787	1.27148	1.15956	1.30195	1.03967	2.34944	2.7898	2.70201
SM(d40:1)	0.129137	1.35907	0.491738	1.1857	1.98437	0.938775	0.910023	0.667105	1.04064	1.97809	2.16347	2.77394
ChE(19:2)	0.976511	0.835501	1.00694	1.28376	1.38427	1.30659	0.952706	0.759375	1.04363	1.45797	1.67327	1.69568
PC(18:12:1)	1.09024	1.098	0.992808	4.21484	3.22942	1.35567	1.8707	1.55405	1.04515	8.0597	12.2113	4.69526
PC(18:12:1)	0.473221	0.644782	1.62126	3.50863	3.22942	1.61934	3.48973	3.12841	1.04515	14.8546	8.75195	9.00484
PE(P-18:12:6)	0.893276	1.1495	1.22305	2.51264	2.36956	2.26698	0.988969	1.05292	1.05614	2.84266	2.81612	2.84165
PC(26:18:2)	0.452882	0.332172	0.512579	0.999841	0.940035	1.02829	1.06431	0.847688	1.05686	2.06902	2.24705	2.61503
PC(16:06:1)	1.06803	1.22919	1.3826	1.68611	1.9159	1.98671	0.906951	0.774693	1.06436	0.555169	0.717388	1.82142
PE(O-18:22:6)	0.431901	0.888835	1.22193	2.42944	2.37632	2.2567	1.06311	0.434907	1.0666	2.89651	2.93274	2.74499
PI(18:00:3)	1.73415	1.62126	1.86215	4.3333	4.95379	3.0924	1.2171	1.26091	1.06735	4.33288	5.2289	4.60668
TG(16:08:10:1)	1.93642	1.99995	2.01957	16.1896	14.122	15.5544	1.12958	1.1232	1.06996	3.6403	3.6788	4.0967
PC(16:06:1)	0.355778	0.427232	0.279697	1.70181	0.590519	0.643064	0.68977	1.4741	1.0746	2.73038	3.99753	4.9552
PC(14:06:1)	0.952295	1.06813	1.34141	3.36556	2.54924	1.51876	0.913857	1.06315	1.08319	3.38611	3.53119	3.75494
PE(18:28:1)	1.04443	1.05324	1.03802	1.65646	1.75294	1.74028	1.06627	1.1768	1.08862	2.27369	1.92271	2.2772
PE(18:06:1)	0.877124	1.60503	1.20412	3.6334	2.65414	1.91034	1.15813	1.3309	1.09515	2.76365	3.44396	3.1828
PE(P-20:10:4)	1.01669	1.02643	1.02503	1.69606	1.69127	1.72194	1.08454	1.10779	1.09517	2.22709	2.27564	2.17318
PE(O-20:20:4)	1.01555	1.03376	1.02467	1.75298	1.69089	1.72044	1.00484	1.10065	1.09744	2.27499	2.25916	2.48445
PE(16:02:5)	1.18466	1.23018	1.21343	1.51515	1.54777	1.46148	1.08988	1.19593	1.10442	1.95835	1.8532	1.99686
PE(P-18:02:6)	1.25833	1.38498	1.23634	2.87114	2.83906	3.01903	1.11215	1.12222	1.10728	2.97465	2.87022	3.10726
PE(18:12:6)	0.811682	0.88489	1.05961	0.888565	1.19023	1.07485	1.78542	1.33163	1.1101	2.21088	1.73979	3.38906
PC(O-16:08:1)	2.10405	2.39715	2.36623	6.65977	4.83069	2.15741	1.47784	1.74569	1.12935	4.88663	5.33488	5.34463
PE(18:00:3)	1.2903	1.39254	1.30737	2.43922	2.14505	2.41559	1.24613	1.18801	1.14099	2.67115	2.66535	2.65763
PE(O-18:12:4)	1.70374	1.87174	1.89924	2.79838	2.35892	1.29467	1.24144	1.3297	1.1438	2.53523	2.92944	2.84432
PI(18:00:3)	1.75553	1.57842	1.71012	2.74455	2.77212	2.19703	1.20282	1.24599	1.15168	2.33516	2.73998	2.84962
PE(18:12:4)	0.934929	1.53469	1.73951	1.44873	1.0006	1.87871	1.16695	2.43461	1.15646	3.90876	2.3626	2.38432
PS(18:02:5)	0.878384	0.944152	0.889276	1.1769	1.06306	1.11348	1.01451	1.152	1.16563	1.88028	1.82729	1.96941
TG(18:08:10:1)	1.95412	2.14762	2.2353	10.2876	9.29434	9.56296	1.33884	1.24951	1.25078	3.74059	4.17627	4.0183
PE(O-16:12:6)	1.93551	1.89776	2.27125	3.46419	3.11122	1.86881	1.30496	1.37942	1.26822	3.01902	3.71015	3.60278
Cer(d18:14:1)	1.66518	1.86345	1.68757	4.84605	4.14298	4.17916	1.21966	1.40799	1.27368	4.76314	4.66963	5.05467
SM(d18:22:0)	1.4544	0.738293	1.2148	1.57785	1.41098	1.42848	0.712151	0.56051	1.27465	1.7809	1.39399	1.74931
PC(16:17:1)	2.50301	2.29511	2.29772	3.35396	1.49385	0.754681	3.51352	0.405571	1.3088	1.94293	5.36204	1.8965
Cer(d18:16:0)	2.22647	2.06343	1.98821	4.46963	4.00354	4.35267	1.33771	1.33652	1.33456	4.59206	4.58013	4.90311
PC(16:06:0)	0.597373	0.527786	0.446945	0.541487	0.526725	1.50185	0.529961	0.614572	1.33972	0.764793	0.809605	0.768874
PE(18:02:5)	1.15067	1.24532	1.08089	1.85721	1.58918	1.89463	1.31422	1.41864	1.34211	2.67945	2.55826	2.87327
TG(14:06:08:1)	2.39953	2.56322	2.69899	11.0863	13.5844	13.0901	1.07276	1.07231	1.35205	2.1196	2.74385	2.28776
SM(d18:13:0)	1.22617	1.18389	1.12708	1.90285	1.66802	1.76221	0.700949	1.14774	1.35686	1.45289	2.20346	2.32821
PE(P-16:02:5)	1.67598	1.4643	1.5184	2.4395	2.33187	2.6171	1.33649	1.32465	1.35748	2.71941	2.92477	3.27927
PS(18:18:1)	1.37632	1.48596	1.19165	1.99663	1.84413	1.80026	1.23948	1.49236	1.38307	2.37225	2.75872	2.31122
PE(18:02:5)	1.25569	1.30183	1.20272	1.96642	1.79291	1.94388	1.33339	1.53051	1.40198	2.86473	2.68507	2.97748
PE(O-18:10:3)	1.50911	1.53676	1.59264	4.66555	4.47049	4.75023	1.45779	1.61726	1.4105	5.74637	5.65236	6.44021
SM(d18:13:0)	1.44852	1.52511	1.47127	1.90285	1.66802	1.76221	1.41035	1.64504	1.42133	2.40627	2.20346	2.43823
PC(16:02:1)	0.735274	1.06346	0.837147	3.3555	3.0325	3.22772	1.4962	1.57289	1.44704	6.17151	3.56949	6.67856
PE(P-18:10:4)	1.50635	1.93999	2.97713	5.57854	5.50738	4.46401	1.85104	0.969811	1.47256	5.83368	4.69858	4.61733
PE(O-18:18:1)	1.84207	1.59583	2.14605	5.32655	4.53243	3.21655	1.6067	1.68537	1.47398	4.34586	5.163	5.18651
PC(16:07:0)	1.48292	1.60486	1.55746	2.43035	2.06564	2.22808	1.97087	2.07624	1.49256	2.72487	2.62465	3.81946
PE(P-16:08:2)	1.01453	1.0143	1.03558	3.13211	3.01145	2.91746	1.51604	1.50927	1.50175	4.32737	4.37442	4.77033
TG(16:06:06:1)	2.65335	2.86212	2.91543	3.93235	14.7755	12.3059	0.419765	0.375318	1.50626	0.837512	2.3541	0.882044
Hex3Cer(d18:14:1)	1.8504	2.07615	2.01981	4.28003	3.93704	3.79322	1.63107	1.65336	1.50828	4.75645	4.75958	5.09455
PE(P-16:06:1)	0.999301	1.07001	1.01873	3.39833	2.67303	3.20644	1.55337	1.60615	1.51942	4.98535	4.81391	5.04434
TG(16:08:08:1)	2.60768	2.69294	2.90507	15.5254	16.1828	15.7142	1.66222	1.49223	1.51947	4.57475	4.65227	4.90452
PC(18:02:6)	1.66062	1.69087	1.67764	2.46378	2.57462	2.8196	1.3575	1.32314	1.52507	2.79932	2.91297	3.54831
Hex3Cer(d18:14:0)	2.00079	2.0745	1.9895	4.13984	4.62665	4.4787	1.54383	1.62454	1.52843	4.17556	4.74533	4.86417
SM(d18:16:1)	1.95509	1.16439	1.56936	2.35458	2.03532	2.05765	1.42003	1.33069	1.53748	2.72601	3.11891	1.55778
PE(P-16:02:3)	1.69937	1.62923	1.53004	4.3007	4.36829	4.86841	1.52761	1.62569	1.54044	5.74125	6.0785	5.73172
PE(18:10:1)	1.32591	1.27783	1.14373	2.91096	2.7103	2.99519	1.55686	1.67732	1.55188	5.00383	4.98712	5.10487
LPC(16:0)	0.892015	1.10172	0.998848	2.212	2.24779	1.77345	1.59626	2.04029	1.56105	4.45559	3.84703	4.82757
PE(16:06:1)	1.06091	1.17591	1.14554	2.98873	2.9377	2.67691	1.57801	1.67006	1.56673	4.16062	4.02817	4.37142
PE(P-16:00:1)	1.2089	1.08583	1.10134	4.27722	3.26248	3.22471	1.5496	1.34849	1.58147	5.38218	5.85229	7.20781
PS(22:68:0)	1.87057	1.77936	1.75242	2.14842	2.17882	2.04914	1.64213	1.73647	1.59555	2.88243	2.90428	2.981
PC(O-16:10:1)	1.40948	1.45388	1.31385	4.94453	4.54572	5.08016	1.67837	1.69146	1.62076	7.38206	6.96905	7.24019
PC(16:09:1)	7.8109	7.71611	6.60878	13.963	7.77112	12.6061	4.94138	4.62426	1.64366	8.67992	9.70484	6.82682
PC(O-38:1)	1.3885	1.38531	1.38008	4.06869	3.74798	4.04015	1.71331	1.81501	1.67475	5.79278	5.59982	6.19857
PC(18:14:1)	0.731872	0.330581	0.723557	1.46198	2.62743	2.95523	1.91872	1.9615	1.69886	7.77575	7.60046	7.43537
PE(16:02:6)	1.494	1.59003	1.40338	1.98258	2.02886	2.10731	1.57508	1.71503	1.74453	2.81183	2.70511	2.75499
PC(O-18:18:1)	3.54494	1.04989	4.11717	5.64864	13.3496	8.94886	3.66873	3.23685	1.75567	8.18201	14.9622	7.51889
PE(P-18:12:4)	1.48994	1.39159	1.67201	2.26566	2.15937	2.02472	1.74657	1.68652	1.7895	3.57544	3.54655	3.64942
PE(O-18:22:4)	1.47195	1.50247	1.66592	2.15007	2.15489	2.0361	1.52011	1.67243	1.79124	3.58909	3.5478	3.74368
PS(18:02:4)	1.86346	1.82886	2.09283	1.7949	2.06119	1.303	1.82977	1.96571	1.79361	2.79771	3.02549	2.87102
PC(14:00:4)	1.24189	1.56685	1.85292	2.7149	2.9937	2.94615	1.6328	1.63114	1.81511	3.70346	3.80637	4.2507
PE(P-18:18:1)	1.21561	1.40842	1.66131	4.80013	4.75014	4.49339	1.17485	1.94735	1.82879	5.09665	5.86343	6.42097
PE(16:08:1)	2.05538	2.41822	2.71661	4.67291	3.70945	2.26155	2.06388	2.26269	1.82906	4.47486	4.86021	4.90546
TG(16:06:18:1)	3.36557	3.47767	3.67106	20.1661	19.1199	20.2947	1.86522	1.81777	1.85205	4.03241	3.97687	4.051
PC(18:08:1)	0.594423	0.692973	0.692296	2.5792	2.36337	2.96367	1.09829	0.746276	1.86207	5.9611	2.86367	4.08652
PE(P-18:02:4)	1.70001	1.74716	1.72933	3.37299	3.07653	2.89188	1.78478	1.93281	1.86441	4.14725	4.07029	4.37175
Hex1Cer(d18:14:1)	2.4904	2.63986	2.48954	7.08489	6.48119	6.80293	2.02249	2.03876	1.88506	7.08159	7.10308	7.54047
PS(18:02:4)	1.96204	1.92014	2.20911	0.160929	2.23114	0.140871	1.9095	2.07605	1.91483	2.86496	3.24701	3.15831
Cer(d18:14:0)	2.55011	2.6159	2.47792	8.3722	7.8076	7.91227	2.08264	2.21508	2.03053	7.73602	7.45485	8.22269
PE(16:02:4)	1.63531	1.6117	1.49406	1.58342	1.73424	1.79753	2.16999	2.1709	2.10106	3.00313	3.93631	3.34341
PI(16:00:4)	2.84699	2.69005	3.46601	4.79242	4.79307	3.15118	2.25743	2.18926	2.10886	4.52009	5.14697	4.81678
PC(18:16:1)	0.956482	0.850642	0.877274	3.54858	3.72959	3.3198	2.27945	2.11812	2.12657	11.23	9.38602	10.8446
PC(18:16:1)	0.956482	0.850642	0.877274	3.54858	3.72959	3.3198	2.27945	2.11812	2.12657	11.23	9.38602	10.8446
PC(18:16:1)	0.956482	0.850642	0.877274	4.3368	3.72959	4.45274	2.27945	2.11812	2.12657	11.23	7.84091	6.28865
PC(O-16:10:4)	1.954	2.4145	2.65803	7.42626	7.45652	7.6404	2.12911	2.10626	2.13923	8.91904	9.23329	9.55145
SM(d18:13:1)	1.88397	2.58615	2.24512	3.29718	3.13334	3.43459	2.13652	2.483	2.15186	3.5942	4.02527	4.41398
PC(18:12:1)	0.78335	1.18507	0.627232	0.316824	2.39764	1.93213	2.44782	1.57094	2.16015	10.0804	1.93781	4.29991
TG(16:00:08:1)	2.82582	3.02902	3.28664	10.1533	11.5091	10.5821	2.2496	2.04602	2.17812	5.32083	6.28377	5.77207
PE(P-18:08:1)	1.84419	1.61321	1.77365	7.32602	6.35809	6.95321	2.10026	2.29578	2.18088	8.31849	7.88365	8.52767
PE(18:18:1)	2.05505	2.11457	1.92268	4.90177	4.60196	4.88651	2.26586	2.32045	2.22388	5.95127	5.79441	6.28631
PE(18:08:2)	2.05505	2.11457	1.92268	4.90177	4.60196	4.88651	2.26586	2.32045	2.22388	5.95127	5.79441	6.28631
PC(18:02:4)	2.36121	2.48866	2.45462	4.54954	5.04536	5.19424	2.79682	3.03892	2.30796	4.73443	8.13613	8.7557
PE(16:18:1)	1.75306	1.92832	2.03793	3.09447	3.59752	3.77477	2.4596	2.2843	2.3394	5.98824	6.26418	6.36138
SM(d18:15:0)	1.40311	1.85554	1.45971	2.24884	2.29353	2.83426	2.1671	2.63828	2.34423	3.88284	3.58129	4.09075
SM(d18:14:1)	1.75277	1.53432	2.42007	3.62639	3.02923	4.30451	1.58159	1.85108	2.36519	1.75455	3.60221	3.85427
PC(16:08:1)	4.49267	4.99198	6.08257	9.52457	9.08955	4.44045	2.83816	3.181	2.37017	6.6706	8.20648	7.5949
TG(16:08:18:1)	5.21678	5.57861	5.79847	39.6495	32.7654	36.7572	2.44551	2.28755	2.40672	6.32686	6.2428	6.93568
SM(d18:12:1)	4.32805	3.20357	2.4582	6.08674	3.46541	3.47319	1.95193	3.31659	2.4553	3.31269	2.53764	4.96833
PC(13:10:1)	0.494893	1.67943	3.88569	7.7862	10.6295	3.34897	0.595095	0.646298	2.46123	3.28527	4.37682	4.26702
PC(14:05:0)	1.73055	1.93963	1.6907	2.4696	2.04254	2.67872	2.4924	2.67423	2.49254	4.87248	4.52626	4.92188
PS(18:02:4)	1.90019	1.91034	1.90075	2.43515	2.36128	2.04433	2.58871	2.68571	2.57351	4.18225	4.18891	4.49275
PC(16:05:2)	4.83141	4.15747	4.77326	5.3276	4.85804	3.76453	1.98078	1.98483	2.59468	2.81014	3.03773	2.98912
PC(18:18:1)	2.82653	2.0778	3.62284	10.644	7.1575	6.00576	2.70305	3.25597	2.59593	10.3742	9.28406	10.6405
PE(18:12:4)	0.559526	0.656494	1.73951	0.555857	0.967049	1.87871	2.44436	2.43461	2.64899	3.90876	4.08325	4.21447
SM(d18:26:0)	2.09059	2.22839	2.40099	3.33626	3.58684	3.46465	2.65316	2.77731	2.65547	5.45533	4.93725	5.27237
PC(O-16:00:1)	2.2342	1.37616	2.07761	10.4099	8.36954	10.814	2.78458	2.49581	2.70629	12.2211	10.9218	11.8867
TG(18:08:18:1)	4.69273	4.64309	5.19708	19.5296	18.0062	18.8838	2.77049	2.50728	2.73245	6.57778	6.79361	7.0572
PC(O-16:00:4)	3.63652	5.71618	2.27573	6.71865	12.3685	10.784	5.00212	4.93042	2.8037	14.0381	14.2779	14.2218
TG(16:06:08:1)	4.88612	5.72858	5.81843	28.4805	27.2903	27.2971	2.70258	2.59544	2.81068	5.73103	6.0589	6.21921
PE(18:02:6)	2.54773	2.85386	2.57928	4.19241	3.87283	3.72901	2.67879	3.05116	2.83883	5.12693	4.67008	5.65618
Hex1Cer(d18:14:0)	3.54232	3.54398	3.60781	11.5619	11.6937	11.631	2.98691	3.08061	2.87446	11.1285	10.9654	11.6877
SM(d18:10:0)	3.58181	3.88439	3.64047	5.02479	4.88806	2.80509	2.81761	2.97198	2.88019	5.32791	5.20887	5.65336
PC(O-18:28:1)	2.67547	2.10569	2.55515	9.38648	9.43188	9.14833	3.11232	2.61132	2.90635	12.7037	12.2705	12.7626
PC(O-36:3)	2.67547	1.85216	2.55515	0.69037	6.92535	9.14833	2.03312	2.61132	2.90635	4.00527	9.99962	4.89701
PE(18:18:2)	2.15822	2.1406	2.47792	3.59274	3.55223	3.45065	2.80259	2.68819	2.92304	5.38218	5.77704	5.64914
PS(16:08:1)	5.54268	5.0275	5.1512	6.5364	6.06704	8.65206	2.95388	3.24832	2.95642	4.81623	4.99424	5.13724
PC(18:14:1)	0.816987	0.928144	1.41277	3.62498	3.89259	5.59146	3.11025	3.77594	2.96315	14.348	13.6415	12.2437
PC(18:14:1)	0.816987	0.928144	1.41277	2.15845	3.89259	5.59146	2.70374	3.77594	2.96315	14.348	13.6415	12.2437
PC(O-16:16:1)	2.02598	2.19926	2.05299	6.47366	6.54578	6.321	2.98321	2.94445	2.98681	10.8013	10.4965	10.8746
Cer(d18:14:1)	3.90747	3.90773	3.4108	8.35783	7.67271	7.24318	3.04604	3.32022	3.02593	10.5414	10.0246	2.45489
SM(d18:14:0)	2.51966	2.68303	2.49926	3.5605	3.91577	4.37419	2.96358	3.31927	3.05358	5.53163	4.85621	5.65618
PE(16:06:1)	2.60125	2.84539	2.76224	5.16358	5.08411	5.61503	3.1241	3.26266	3.09195	6.23287	5.77838	7.0938
PC(16:17:1)	1.29932	2.29511	2.29772	2.05005	3.41119	2.35753	3.34399	2.50805	3.23046	3.3554	5.04233	5.16493
PE(P-18:00:4)	4.46531	4.54725	4.09643	10.7912	10.1842	10.841	3.18554	3.2292	3.28652	9.48971	8.94297	10.5734
PE(18:02:4)	2.36206	2.42751	2.39692	4.09673	3.92109	3.93803	3.32897	3.44644	3.40037	6.54317	6.06959	7.07972
PE(P-16:02:6)	3.61274	3.89245	3.43957	7.39752	6.89268	7.55057	3.15713	3.33724	3.41357	8.43844	8.29019	8.07536
PC(20:08:1)	2.22654	2.42173	2.248	8.25268	7.70691	8.54413	3.42852	3.65699	3.42404	15.7902	10.4471	16.6307
PE(P-16:02:5)	6.0627	4.17296	6.11264	7.43047	7.33874	7.70939	3.23612	4.90996	3.59668	8.22292	9.61712	9.73397
TG(16:08:08:1)	5.58907	5.15186	6.22929	15.4403	16.6205	15.1162	3.54193	3.38601	3.59793	7.26093	7.69441	8.2316
SM(d18:24:0)	3.15838	3.08169	2.1807	4.67466	2.0075	5.76189	2.82084	3.72928	3.64776	5.93869	7.55682	7.77085
SM(d18:24:0)	3.15838	3.08169	2.1807	5.55927	2.0075	4.60234	3.64125	3.72928	3.64776	5.93869	7.55682	8.49201
PC(O-16:16:1)	2.82677	2.81234	2.9201	8.31542	8.34295	8.68041	3.96992	3.94824	3.78652	13.8501	13.8718	14.266
PI(20:48:1)	3.87346	5.02399	3.33692	3.27188	4.05635	5.07299	2.95711	4.5753	3.82514	6.54396	4.09269	7.77179
PC(O-16:00:4)	5.42826	3.6392	3.94194	11.7911	7.71679	12.6584	2.94094	4.93042	4.01248	14.0381	14.2779	14.2218
PC(O-16:08:2)	3.08368	2.73612	3.50697	7.69753	7.71603	7.10827	4.2517	3.69007	4.03142	9.62932	10.5028	9.92728
Cer(d18:14:0)	4.4929	4.37147	4.53659	11.7806	10.555	10.2782	4.2651	4.24771	4.10341	11.593	11.9873	12.5036
PS(18:08:1)	6.29868	6.05825	6.87111	11.4872	12.7986	8.27567	4.22999	4.34276	4.11687	10.4769	12.3244	11.264
SM(d18:12:1)	4.32805	3.20357	4.03552	6.08674	2.07658	3.47319	0.691433	1.92306	4.22798	3.31269	7.03006	4.96833
PE(18:08:1)	6.8194	6.13406	7.05749	11.8156	12.6987	8.7675	3.97962	4.45712	4.23794	11.1506	11.8021	10.929
PE(O-16:18:1)	5.91687	5.79282	6.65181	14.201	13.6763	8.13735	4.63465	4.896	4.2783	12.2754	14.3228	13.6771
PC(O-18:08:1)	2.2342	2.3263	2.44887	10.4099	13.5642	7.26538	4.19165	4.44679	4.29475	7.39661	13.8673	9.97186
PE(16:00:4)	5.73132	5.88804	5.45837	7.26925	7.24831	7.28348	4.30667	4.58926	4.47088	7.81271	7.95891	8.41224
PC(18:12:6)	3.72858	4.05935	4.97493	6.99377	7.35204	6.86748	3.85258	3.38735	4.48184	8.5698	8.6059	7.30259
PC(18:05:2)	6.47376	6.08035	7.09897	11.5458	12.8963	8.35116	4.21821	4.30088	4.56505	10.7486	12.0822	11.2814
SM(d18:18:0)	5.31907	3.66234	5.76451	8.8117	7.76542	3.44791	4.45334	4.56842	4.65773	7.99677	8.09516	8.61447
SM(d18:18:0)	5.31907	3.66234	5.76451	8.8117	7.76542	7.80092	4.45334	4.56842	4.65773	7.99677	8.09516	8.61447
PC(15:06:1)	3.76046	3.11392	3.67417	5.99561	6.60201	6.45216	4.42331	4.66442	4.81667	10.388	9.80859	9.55943
PC(15:06:1)	3.76046	3.11392	3.67417	5.99561	6.60201	6.45216	4.42331	4.66442	4.81667	10.388	9.80859	9.55943
PE(O-16:12:5)	4.29189	3.99366	4.15217	12.4815	6.63165	7.33881	3.76389	3.11809	4.94024	8.26539	7.3796	9.50172
PC(18:19:1)	4.50004	4.63938	4.86968	9.3276	9.65871	9.63845	4.96817	5.04287	4.97188	14.1588	13.6487	14.0576
PE(16:18:1)	4.4301	4.15168	4.44171	9.73906	8.69478	8.35491	4.99843	4.99946	4.97761	10.7396	11.9277	11.5329
PC(16:09:1)	7.61917	8.43433	7.57385	16.0263	15.4841	17.5982	0.967973	8.38719	4.99306	11.9399	20.9815	9.06349
PC(16:00:3)	5.9704	6.81344	5.40886	11.7476	4.11942	10.0541	5.38045	4.53265	5.17093	22.5733	14.1216	15.4802
PE(16:18:1)	1.32841	4.37312	4.24937	2.03995	8.91895	8.27294	5.20515	5.09049	5.20955	11.1089	12.2287	11.9017
PS(18:08:1)	6.21708	6.63538	6.06468	16.5495	14.4769	14.7999	5.44951	5.67777	5.59695	16.0325	16.6672	16.8503
PI(18:10:4)	6.69499	6.82335	7.84448	11.3923	9.38287	6.06655	2.9451	3.29249	5.79226	10.3805	11.0785	7.82575
PC(16:18:1)	7.70171	9.07095	9.79977	18.4046	15.418	8.56838	6.38286	7.86722	5.83711	15.3104	20.9112	19.7645
PC(16:07:1)	6.05342	5.06014	4.5861	9.75308	8.73733	10.563	5.76109	6.03347	5.87273	13.0454	13.2141	13.5833
PE(P-16:02:4)	5.49225	5.7135	5.35365	9.44115	9.00026	9.73271	6.13457	5.97533	5.88444	13.7219	12.914	13.7724
SM(d18:06:0)	5.13424	5.29087	4.89898	6.10917	5.80488	5.87255	5.70543	6.24727	5.88992	9.18176	8.68783	9.50031
PC(15:06:0)	4.34351	4.60633	4.40102	5.42644	4.94353	5.1758	6.00038	6.2423	6.00975	9.99351	9.74002	10.5185
SM(d18:14:2)	7.03659	6.82624	6.87085	8.77104	8.45845	8.83547	6.06643	7.27745	6.49207	11.6398	8.0965	11.4681
PC(O-16:16:0)	3.83373	4.19114	3.9365	10.0065	9.24115	9.26958	6.77898	6.99729	6.53666	22.5941	22.2532	24.425
PC(16:02:6)	5.61333	6.10927	5.9317	8.84639	9.17238	10.7737	5.94541	6.26333	6.73422	11.6618	10.9663	12.0246
PC(16:09:1)	7.61917	8.43433	7.57385	16.0263	15.4841	17.5982	0.967973	3.75356	6.76113	11.9399	11.2553	15.9912
PI(18:00:4)	10.557	10.4407	11.6374	18.2034	18.2353	12.3298	7.10973	7.17055	6.76686	16.8505	18.5543	17.7436
PC(38:4)	6.32889	6.51971	4.81473	8.43108	9.55043	9.17975	7.72087	6.74964	6.88569	12.1601	11.803	12.2573
PC(16:18:2)	4.64896	3.784	4.86554	6.66643	7.50022	4.14672	6.09877	6.83111	7.13532	10.4364	8.65176	10.9797
PE(18:10:4)	8.20008	7.59858	8.49771	11.795	12.2967	11.3346	7.03997	6.9294	7.20159	13.2543	14.3206	13.8732
PE(18:18:1)	9.97183	4.30454	14.2843	24.4584	11.6246	14.6008	17.4902	16.7554	7.5835	15.5251	19.2788	19.0729
PE(P-16:08:1)	6.86436	7.17079	6.82082	21.24	19.3828	20.8019	7.83451	7.89724	7.59272	25.5784	24.9507	26.7522
PC(18:12:4)	3.80352	3.69539	4.55966	4.79032	4.98229	4.58219	6.93257	6.71254	7.75864	9.86962	10.2672	10.3444
PC(16:08:3)	3.8166	3.22133	3.16947	6.12669	6.01727	5.40873	3.59736	2.98862	7.95047	7.8017	11.9611	9.60354
PC(16:06:2)	4.18389	5.94402	6.09475	8.75877	13.098	8.62337	8.2923	8.29367	8.03941	19.7554	18.3646	19.5078
PC(16:06:2)	4.18389	5.94402	6.09475	8.75877	13.098	8.62337	8.2923	8.29367	8.03941	19.7554	18.3646	19.5078
PC(O-16:06:1)	8.09874	7.9991	8.10914	23.5342	23.1131	23.619	12.4888	11.9631	8.54938	28.0404	31.0056	31.2683
PC(16:08:0)	7.62868	7.71136	7.67625	16.5933	15.8454	15.4861	8.40709	9.13014	9.27036	24.4658	24.8621	26.4763
PC(34:3)	9.21584	3.1984	8.65635	4.9214	16.4621	5.96921	9.90308	4.2808	9.55487	8.79358	23.6492	22.7021
PE(16:08:1)	14.9819	12.1018	15.9051	24.7595	22.9163	21.7159	9.5721	9.21906	9.58028	19.001	19.155	20.3439
PE(P-16:00:4)	13.0422	12.669	12.035	25.3823	23.734	27.0884	9.38224	9.81113	9.59871	25.8604	26.6477	27.372
PE(18:18:1)	6.67715	12.1506	14.4346	25.7997	19.977	16.4038	10.9773	16.7554	9.79428	24.8288	22.2862	23.2558
PC(14:06:1)	13.7542	13.5668	13.504	36.1482	41.3766	42.2015	11.5619	28.8956	9.8598	61.1095	56.3277	64.9135
PC(18:18:0)	14.8201	17.8604	21.8633	55.7749	52.7485	55.9214	12.9117	13.7383	10.3162	69.695	70.7993	58.0257
PC(18:00:4)	12.0243	14.1195	13.813	21.7744	22.055	25.492	9.63816	10.0875	10.5312	23.8869	23.4417	26.6241
PC(16:06:1)	3.14791	12.0209	7.7509	39.1168	32.6917	27.2513	14.704	16.7111	10.7746	28.2355	197.334	33.9563
PE(18:00:4)	17.3441	17.8184	17.772	27.04	26.3412	28.0833	12.6833	13.1669	12.8611	26.4185	27.2827	25.1856
SM(d18:12:0)	16.2826	18.0357	16.7844	23.5847	20.7286	23.0373	13.3104	15.1997	13.5335	26.0582	25.2998	26.8916
SM(d18:12:0)	16.2826	18.0357	16.7844	23.5847	20.7286	23.0373	13.3104	15.1997	13.5335	26.0582	25.2998	26.8916
SM(d18:14:0)	12.4054	13.441	13.2505	24.177	22.1272	23.0319	13.9326	14.9689	13.9313	29.2565	17.6143	30.0432
PC(17:18:1)	7.90058	12.2778	7.92043	18.8122	17.8064	18.2775	15.1283	14.4346	14.5452	25.4066	31.6375	32.1353
PC(17:18:1)	13.2194	12.2778	5.94466	18.8122	17.8064	18.2775	15.1283	14.4346	14.5452	25.4066	31.6375	32.1353
PC(16:16:1)	14.98	13.8588	13.8262	19.4571	17.412	22.2999	23.5058	10.3018	15.7746	44.2688	22.9283	27.243
PC(O-16:06:1)	6.48898	7.13381	6.67981	17.9823	17.5024	17.411	11.2279	11.4596	16.109	27.2106	26.9523	24.799
PC(16:00:3)	20.4187	3.53448	24.8974	41.1951	37.06	33.8729	17.7551	19.1522	16.2333	65.0974	40.2995	41.8562
PC(16:00:3)	16.4729	3.53448	18.7892	25.2035	37.06	33.8729	17.7551	19.1522	16.2333	32.4815	40.2995	41.8562
PC(O-16:06:0)	10.6605	8.58223	10.362	18.4978	17.0582	17.6952	17.3066	17.3871	16.9553	35.8952	31.8851	35.3498
PC(16:02:4)	5.71396	10.7276	9.84694	14.9068	16.5157	16.1405	16.9498	17.652	18.3863	28.4058	28.7979	29.9531
PC(16:02:4)	5.71396	8.15464	9.84694	14.9068	16.5157	16.1405	16.9498	17.652	18.3863	28.4058	28.7979	29.9531
PC(14:04:0)	10.4136	13.5554	12.2865	29.1001	30.1221	32.9415	20.0796	16.6939	18.8917	63.3788	57.4008	63.1915
PC(14:04:0)	10.4136	13.5554	12.2865	29.1001	30.1221	32.9415	20.0796	16.6939	18.8917	63.3788	57.4008	63.1915
PC(18:10:1)	13.631	13.3061	13.7002	38.3071	40.5445	39.1515	20.3198	20.4335	19.5228	62.2185	62.5438	62.9194
PC(16:16:1)	15.0473	15.9222	22.8462	31.8356	37.7241	31.8724	13.6857	19.6418	19.9261	37.4633	51.5054	71.3743
PC(18:08:1)	39.6932	42.5476	23.7639	160.795	150.187	165.814	19.9826	54.917	20.104	203.02	98.2551	24.4888
PC(18:08:1)	39.6932	42.5476	28.2885	160.795	150.187	165.814	19.9826	21.3648	20.104	203.02	98.2551	24.4888
PC(O-16:08:1)	15.3461	10.5603	12.5174	38.7032	39.9556	36.4464	16.9698	14.6813	20.4304	50.0973	54.0434	49.7396
PC(18:10:4)	21.7699	21.3543	25.1401	30.1225	31.7604	29.7074	17.8843	18.5873	20.691	36.4277	39.8872	40.3364
PC(16:07:1)	11.0961	21.753	21.1411	34.6268	35.7446	36.8563	22.8088	23.912	22.8534	45.7869	44.5546	46.4843
PC(16:07:1)	13.5532	21.753	21.1411	34.6268	35.7446	36.8563	22.8088	23.912	22.8534	45.7869	44.5546	46.4843
PC(14:06:1)	13.7542	13.5668	13.504	36.1482	9.03294	2.78962	25.0279	7.95787	23.1337	63.9766	64.0043	64.9135
PC(18:18:2)	20.0253	13.3181	30.059	39.9824	50.446	50.7846	39.1587	16.8702	23.5734	40.9061	40.3048	59.7242
PC(16:00:4)	27.0093	28.4745	31.3396	40.7219	44.2338	44.9168	24.1964	22.3171	24.0565	45.8695	48.0544	49.1813
PC(O-16:08:1)	23.7686	24.364	21.2059	76.8176	73.395	84.8641	31.8323	31.6303	27.0181	101.198	91.2286	87.8807
PC(16:00:1)	28.7886	33.7832	12.2935	131.099	102.906	125.132	29.4372	33.4834	29.7461	150.19	108.933	162.999
PC(18:18:2)	36.0108	36.0202	30.059	23.9842	45.7536	52.3113	36.4009	35.0209	38.082	58.6003	73.6401	74.8511
PC(14:06:1)	21.6008	23.8207	12.9519	39.7441	38.5611	39.9336	43.3554	24.2543	44.0013	71.1344	67.8337	70.5673
SM(d18:14:1)	44.3676	41.7441	44.0983	66.5556	62.9312	68.8524	46.7276	48.1511	47.524	89.1904	86.5977	94.1961
PC(18:08:1)	39.6932	30.6	10.9243	160.795	150.187	165.814	49.4785	54.917	49.9106	203.02	207.429	190.485
PC(16:06:0)	41.2514	39.6206	41.3298	64.9855	60.2031	57.3832	65.0181	61.9544	67.6985	119.548	113.956	125.29
PC(16:18:1)	91.8325	80.997	79.4169	168.499	156.505	162.545	89.9329	80.4832	82.8555	190.105	201.44	175.067
SM(d18:16:0)	54.5015	95.5967	63.252	97.9128	101.424	148.156	58.6595	72.2314	97.7236	107.081	104.128	184.953
PC(14:06:0)	66.7334	77.8201	71.6299	123.056	119.373	123.438	102.664	101.385	101.637	227.766	225.195	236.236
PC(16:18:1)	102.356	95.3985	109.927	189.766	219.995	180.012	112.882	116.569	107.126	247.486	245.121	237.132
PC(16:06:1)	109.919	106.728	102.238	242.323	252.617	262.072	147.611	144.121	146.354	355.79	358.342	371.116
PC(18:18:1)	217.73	204.137	223.768	450.994	456.548	426.523	197.431	180.287	188.788	487.916	505.658	541.172
PC(16:06:1)	232.472	201.658	208.99	362.744	381.622	381.098	258.779	258.971	266.843	522.526	527.254	549.477
PC(16:08:1)	412.728	412.524	403.785	721.738	780.684	792.9	349.481	339.767	351.198	778.282	830.177	847.84
