# Supplementary material for: Cell cycle arrest induces lipid droplet formation and confers ferroptosis resistance
Source: Nat Commun. 2024 Jan 2;15:79. doi: 10.1038/s41467-023-44412-7 (PMC10761718; doi:10.1038/s41467-023-44412-7)
Supplement: Supplementary file 5 — Source Data [file 41467_2023_44412_MOESM5_ESM.xlsx]

## Sheet: Figure 1
Figure 1a
Cell cycle analysis
	Vehicle			Hydroxyurea			Thymidine			Colcemid			Nocodazole
	G0, G1	S	G2, M	G0, G1	S	G2, M	G0, G1	S	G2, M	G0, G1	S	G2, M	G0, G1	S	G2, M
1	55.4	18.5	24.2	53.4	28.5	14.4	65.9	14.7	16.3	26	21	45.4	25.1	20.2	44.5
2	58.7	19.5	19.8	55.5	26	13.6	65.7	15.2	15.7	25.2	19.1	48.9	23.8	20.1	46.1
3	59.1	18.5	20.3	55.8	27.3	11	65.8	16.3	14.6	25	19.2	49.1	24	19.8	46.7
Figure 1b
% PI staining positive cells
Erastin (uM)	Vehicle			Hydroxyurea			Thymidine			Colcemid			Nocodazole
0	3.87	3.35	4.54	17.9	14.1	15.7	3.73	3.75	4.26	8.8	6	6.34	6.42	5.66	6.57
0.5	24.3	28	24.8	20	18	19.2	4.78	2.76	3.16	7.37	7.89	7.63	6.77	5.64	6.58
1	37.5	32	35.7	21.4	18.8	21.7	4.25	5.56	4.13	7.87	8.25	8.23	5.92	6.04	6.24
2	37.2	42.1	49.1	22.9	19	21.5	3.69	5.24	5.21	7.96	7.9	8.82	6.55	7.06	6.71
5	46.8	58.3	57.2	18.5	17.8	16.8	6.73	5.25	4.87	15.2	17.2	15.9	11.7	13.9	12
10	70.4	75.4	70.5	18.7	18.1	17	4.74	5	5.75	30.1	31.2	30.6	20.6	18.8	22.1
Figure 1c												Figure 1d
% PI staining positive cells												% PI staining positive cells
	Vehicle					RSL3							Vehicle					Erastin
	Vehicle	Hydroxyurea	Thymidine	Colcemid	Nocodazole	Vehicle	Hydroxyurea	Thymidine	Colcemid	Nocodazole			Vehicle	Hydroxyurea	Thymidine	Colcemid	Nocodazole	Vehicle	Hydroxyurea	Thymidine	Colcemid	Nocodazole
1	2.24	9.6	4.15	10.6	11.3	51	18.3	11	19.2	18.8		1	1.34	9.32	1.71	4.97	5.91	70.4	30.4	13.6	12.9	9.49
2	2.28	8.03	4.67	10	10.5	48.4	18.1	11.2	22.2	19		2	0.63	9.31	1.7	4.65	6.08	69.9	27.3	12.3	13.5	10.9
3	1.62	8.81	3.74	11	13.5	52.3	20.6	12.1	18.1	17.3		3	1.37	11.5	2.27	4.91	6.07	71.9	26.5	15.4	13.5	9.53
Figure 1e												Figure 1f
% PI staining positive cells												% PI staining positive cells
	Vehicle					Erastin							Vehicle					Erastin					Erastin+Ferrostatin-1
	Vehicle	Hydroxyurea	Thymidine	Colcemid	Nocodazole	Vehicle	Hydroxyurea	Thymidine	Colcemid	Nocodazole			Vehicle	Hydroxyurea	Thymidine	Colcemid	Nocodazole	Vehicle	Hydroxyurea	Thymidine	Colcemid	Nocodazole	Vehicle	Hydroxyurea	Thymidine	Colcemid	Nocodazole
1	1.05	15.9	4.48	21.1	23.4	87	18.3	6.17	20.5	23.3		1	2.1	28.9	18.2	15.3	17.4	43.8	24.1	21.8	14.6	14.8	3.23	23.8	11.7	11.8	12.6
2	1.11	16.7	3.96	21.9	23.7	85.4	16.2	5.94	19.8	22.4		2	2.26	19.3	18.3	15.4	14.4	42.1	24.2	20.4	13.2	15.2	3.74	25.2	14.3	12	12.7
3	1.45	16.5	5.48	21.5	26.8	86	17.2	5.93	21	23		3	2.68	20.2	20.9	15.1	15.6	44	24.2	21.4	12.4	12.4	5.25	22.7	14.5	13	13.9
Figure 1g
% PI staining positive cells
	Vehicle					Erastin					Erastin+Ferrostatin-1
	Vehicle	Hydroxyurea	Thymidine	Colcemid	Nocodazole	Vehicle	Hydroxyurea	Thymidine	Colcemid	Nocodazole	Vehicle	Hydroxyurea	Thymidine	Colcemid	Nocodazole
1	1.25	29.8	18.7	8.27	6.61	52.3	29.2	20.4	21	17.1	3.98	33.3	12.9	13.7	14.4
2	1.38	34.2	18.7	10.9	7.25	49.2	29.4	19.4	19.3	15	5.49	29.6	10.7	14.9	14.1
3	1.2	34.1	23.9	11.3	8.19	51.3	30.9	22.1	20.2	15.6	5.77	33.8	12.8	14.8	13.7
Figure 1h
% PI staining positive cells
	0 hour post-release from cell cycle inhibition										48 hours post-release from cell cycle inhibition
	Vehicle					Erastin					Vehicle					Erastin
	Vehicle	Hydroxyurea	Thymidine	Colcemid	Nocodazole	Vehicle	Hydroxyurea	Thymidine	Colcemid	Nocodazole	Vehicle	Hydroxyurea	Thymidine	Colcemid	Nocodazole	Vehicle	Hydroxyurea	Thymidine	Colcemid	Nocodazole
1	2.58	12.1	8.44	9.51	11.5	82.9	15	20.6	7.56	14.9	4.39	2.91	5.08	4.92	10.2	80.9	52	64.1	55.4	75.6
2	2.29	11	8.72	6.8	13	81.4	14.9	16.8	8.29	15.6	3.74	2.37	5.78	3.62	10.1	80.6	52	61.3	55.3	76.8
3	1.92	11.3	11.4	6.96	15	82.6	16.3	19.2	8.08	14.9	3.29	2.98	5.2	3.98	9.21	80.5	52.7	63.3	55.5	77.1
Figure 1i								Figure 1j								Figure 1k						Figure 1l
Cell cycle analysis								% PI staining positive cells								% PI staining positive cells						Immunoblot
	vehicle			iCDK4/6				Erastin (uM)	Vehicle			iCDK4/6					Vehicle		RSL3
	G0, G1	S	G2, M	G0, G1	S	G2, M		0	6.34	2.31	4.99	11	9.75	10.9			Vehicle	iCDK4/6	Vehicle	iCDK4/6
1	55.4	18.5	24.2	84.7	7.64	4.23		0.5	10.9	8.65	8.46	9.84	9.54	10.1		1	7.18	5.19	67.6	20.3
2	59.4	19.7	19.1	84.8	7.48	4.51		1	16.6	15	16.6	12.3	10.9	11.3		2	7.44	4.07	65.3	15.2
3	61.9	18.6	17.6	86.3	6.76	3.67		2	26	24.4	24.9	10.3	12.7	11.5		3	6.2	2.36	68.2	19.6
								5	35.9	32.4	37.3	11.9	10.3	14
								10	58.1	67	69.2	17.4	16.6	20.5
Figure 1m														Figure 1n
% PI staining positive cells														Immunoblot
	WT			RB1 sg1			RB1 sg2			RB1 sg3
Vehicle	11.1	11.6	9.58	9.07	10.5	10.2	10.4	11.8	11.8	11.4	9.86	8.73
Erastin	43.3	54.5	47.5	63.6	72.3	66.4	53.6	69	55.4	33	39.8	37.2
iCDK4/6	5.53	5.13	5.42	6.54	6.1	6.33	10.2	10.2	11.8	7.07	7.85	8.3
iCDK4/6+Erastin	11.1	9.86	12.2	48	40.5	54.9	53.3	45.9	48.5	49.3	58	50.3
Figure 1o
Cell cycle analysis
	WT			CDK1 sg2			CDK1 sg3
	G0, G1	S	G2, M	G0, G1	S	G2, M	G0, G1	S	G2, M
1	54.6	17.4	22.8	40.6	17.3	37.8	37.6	18.5	38.9
2	55.5	15.4	24	40.5	16.7	39	37.6	18.3	39.4
3	57	16	23.5	38.4	18.3	38.8	35.8	18.7	40.8
Figure 1p
% PI staining positive cells
	Vehicle			sgCDK1-2			sgCDK1-3
Vehicle	7.61	9.74	8.55	9.08	9.34	12.1	10	8.98	10.6
Erastin	45.6	47.2	48.2	7.96	7.5	8.03	5.3	5.43	6.62
Figure 1q
% PI staining positive cells
	Vehicle			sgCDK1-2			sgCDK1-3
Vehicle	7.61	9.74	8.55	9.08	9.34	12.1	10	8.98	10.6
RSL3	77.4	79.7	79.2	22.8	22.6	23.4	18.4	25.5	20.6

## Sheet: Figure 2
Figure 2a				Figure 2b			Figure 2d							Figure 2e			Figure 2f				Figure 2m
Lipidomics_Nocodazole vs Vehicle				Lipidomics_log2 FC			% cells with lipid droplet							% cells with lipid droplet			% cells with lipid droplet				% cells with lipid droplet
Lipids	log2 FC	minus log10 (p-value)		non-TAG	TAG			Vehicle	Hydroxyurea	Thymidine	Colcemid	Nocodazole		Vehicle	iCDK4/6		WT	CDK1 sg2	CDK1 sg3			Vehicle			iDGAT1,2
AcCa(14:0)	3.09459	1.43921		2.98814	2.70936		Caki-1	3.18	54.4	25.3	20.6	40.1		2.82	35.6		9.24	25.4	25.8		Vehicle	4.49	5.69	2.48	0.81	1.24	1.77
AcCa(16:0)	3.20449	1.6009		3.10664	2.32952			5.52	38.2	21	24.8	48.7		4.4	49.1		8.05	27.4	22.9		Hydroxyurea	42.7	36.4	39.7	9.19	13.8	18.2
AcCa(18:0)	2.65472	3.08231		2.64461	2.45681			7.86	42	32.9	35.3	62.5		3.1	58.2		7.59	19.6	29.2		Thymidine	19.5	20.1	25.7	5.51	7.13	6.19
AcCa(18:1)	3.49423	1.36858		3.36561	0.900933		ACHN	9.33	74.2	35.6	57.5	53.1									Colcemid	66.2	69.2	50.9	13.3	18.5	16.1
AcCa(2:0)	1.51454	2.77301		0.920993	2.35475			13.9	75.6	38	47.4	55.9		Figure 2g							Nocodazole	63.4	46.8	66	23.8	32.4	25.3
AcCa(4:0)	0.618698	2.52572		0.436264	2.29562			11.3	77	37.8	54.2	55.3		TAG (nmol/106 cells)
Cer(d16:1_24:0)	1.39777	2.36101		0.73956	1.02721		HT1080	15.6	64.6	24.9	47.9	42.8		Vehicle	Hydroxyurea	Thymidine	Colcemid	Nocodazole			Figure 2n
Cer(d18:0_22:0)	0.790983	2.93223		0.474858	2.45011			10.7	52.8	46.2	47.3	29		0.111261	5.80815	4.19656	5.11077	6.14391			% cells with lipid droplet
Cer(d18:0_24:0)	2.13337	3.82296		1.15329	1.11861			15.9	65.8	48.9	36.5	28.6		0.490024	6.15168	4.57656	6.02056	6.33538				Vehicle			iDGAT1,2
Cer(d18:0_24:0)	1.72026	4.08275		0.960572	2.33739		A375	18.5	36.5	68.1	57.8	65.7		0.205952	5.85722	4.33906	5.52018	6.38325			Vehicle	18.8	15.1	15.2	19.3	14.6	14
Cer(d18:0_24:0)	1.20333	4.56798		0.720976	0.961102			13.7	35.9	65.1	61.6	52.5									Hydroxyurea	52	59.8	47.5	25.6	27.9	25.1
Cer(d18:1_14:0)	1.08977	2.68637		0.640072	0.82868			8.23	54.3	69.3	54.5	61		Vehicle	iCDK4/6						Thymidine	37.3	37.7	37.1	19.3	19.8	20.8
Cer(d18:1_16:0)	1.03065	3.81253		0.636607	1.1013		LT MEFs	8.9	49.7	50.5	90.4	90.4		0.77027	1.42525						Colcemid	67.2	68.7	70.4	29.1	16.8	15.2
Cer(d18:1_18:0)	0.644962	3.22324		0.381747	2.50198			18.7	44.6	45.2	86.3	91.8		0.868966	1.62134						Nocodazole	58.8	68.5	70	32.2	30.6	30.8
Cer(d18:1_20:0)	1.03985	3.86464		0.635853	2.22701			12.1	47.7	43.7	80.6	88.4		0.835616	1.47987
Cer(d18:1_22:0)	1.43302	4.54125		0.833947	2.42598
Cer(d18:1_22:0)	0.999472	4.19415		0.599867	1.178									Vehicle	CDK1 sg2	CDK1 sg3					Figure 2o
Cer(d18:1_22:1)	0.997714	3.74614		0.629729	2.1449									0.72	2.16	1.56667					Immunoblot
Cer(d18:1_23:0)	0.749562	3.11869		0.445703	0.862428									0.62069	2.19231	1.59375
Cer(d18:1_23:1)	0.808516	4.49317		0.508434	2.53066									0.62069	1.83871	1.47059
Cer(d18:1_24:0)	1.65617	5.17991		0.954066	2.28172
Cer(d18:1_24:0)	1.28315	3.7957		0.737174	2.6885		Figure 2i				Figure 2j					Figure 2k, Figure 2l
Cer(d18:1_24:1)	1.33598	3.43902		0.758771	2.23949		Lipidomics_log2 FC				Lipidomics_log2 FC					Lipidomics_log2 FC
Cer(d18:1_24:1)	1.05186	3.41422		0.624676	0.842918		Lipids	log2FC	minus log10 (p-value)		Lipids		log2FC	minus log10 (p-value)		LipidMolec		log2 FC	minus log10 (p-value)
Cer(d18:2_24:0)	1.33454	4.3148		0.777222	2.71348		AcCa(16:0)	0.979975	2.98217		AcCa(16:0)		0.833927	1.36637		CL(14:0_16:0_16:1_18:1)		0.909348	2.49143
Cer(d18:2_24:0)	1.49462	2.84773		0.836	2.46673		AcCa(5:0)	-1.77681	2.08269		AcCa(18:0)		1.14688	3.46804		CL(14:0_16:1_16:1_18:1)		0.85231	1.52851
Cer(d18:2_24:0)	1.31962	3.04847		0.777566	2.94267		Cer(d18:1_16:0)	-0.64716	3.37309		AcCa(5:0)		-0.637413	2.73664		CL(14:0_16:1_18:1_18:1)		0.640594	1.61073
Cer(d18:2_24:1)	0.972261	4.89686		0.61167	2.78882		Cer(d18:1_18:0)	-1.11789	4.58797		Cer(d18:0_24:0)		0.776998	3.26286		CL(15:0_16:1_16:1_18:1)		0.748152	1.54873
Cer(d19:1_24:0)	1.06813	3.86742		0.636086	1.27347		Cer(d18:1_20:0)	-1.14294	4.82794		ChE(18:3)		-0.95713	3.15529		CL(16:0_16:0_18:1_18:1)		0.657694	1.54344
Cer(d19:1_24:1)	0.732455	2.56438		0.438245	3.08605		Cer(d18:1_22:0)	-1.04978	5.48451		ChE(20:1)		-1.31606	3.30396		CL(16:0_16:1_17:1_18:1)		0.90542	2.12317
Cer(d20:1_24:1)	0.615734	3.67945		0.372117	2.24134		Cer(d18:1_22:0)	-0.840975	5.17023		ChE(22:6)		-1.77085	4.5878		CL(16:0_16:1_18:1_18:1)		0.785606	1.85145
Cer(d44:1)	1.21006	4.14198		0.709424	2.47921		Cer(d18:1_22:1)	-0.872234	3.35907		CL(14:0_16:0_16:1_18:1)		0.909348	2.49143		CL(16:0_17:1_18:1_18:1)		0.964073	2.08652
ChE(20:1)	0.902424	2.85189		0.606615	2.96582		Cer(d18:1_23:1)	-0.600808	3.02423		CL(14:0_16:1_16:1_18:1)		0.85231	1.52851		CL(16:0_18:0_18:1_18:1)		0.752975	1.68736		Figure 2p
ChE(22:6)	0.645011	3.50385		0.421747	1.18358		Cer(d18:2_22:0)	-1.29291	3.77209		CL(14:0_16:1_18:1_18:1)		0.640594	1.61073		CL(17:1_18:1_18:1_18:1)		0.834028	1.55234		% cells with lipid droplet
CL(16:1_16:1)	1.93141	1.39848		0.807069	2.69515		ChE(18:3)	-1.02598	4.92066		CL(15:0_16:1_16:1_18:1)		0.748152	1.54873		CL(18:0_18:1_18:1_18:1)		0.795227	1.66457			WT			sgDGAT1/2-1			sgDGAT1/2-2
CL(18:0_18:1_18:1_18:1)	1.16967	1.7005		0.63363	2.73821		ChE(20:1)	-0.953449	3.16954		CL(16:0_16:0_18:1_18:1)		0.657694	1.54344		CL(18:1_18:1_18:1_18:1)		0.817762	1.41018		Vehicle	2.79	10	4.96	1.96	0.83	1.33	2.7	4.4	3.42
CL(18:1_18:1_18:2_20:4)	-0.926181	1.3294		-0.918597	2.59319		ChE(20:5)	-0.83098	3.3384		CL(16:0_16:1_17:1_18:1)		0.90542	2.12317		CL(18:1_18:1_18:2_20:4)		1.31082	1.9724		Hydroxyurea	46.1	40	38	14.7	13.7	11.9	22.2	26.5	21.2
CL(18:1_18:2_18:2_18:2)	0.82382	3.44788		0.504724	2.90299		ChE(22:4)	-0.627396	2.80803		CL(16:0_16:1_18:1_18:1)		0.785606	1.85145		LPC(14:0)		1.41546	2.48662
CL(18:1_18:2_18:2_20:4)	-0.698951	1.75453		-0.605085	1.05067		ChE(22:6)	-1.69915	7.02918		CL(16:0_17:1_18:1_18:1)		0.964073	2.08652		LPC(16:0)		1.07484	2.68157
Co(Q10)	0.821797	1.58726		0.440335	3.01398		CL(16:1_16:1_16:1_16:1)	-0.622863	1.57396		CL(16:0_18:0_18:1_18:1)		0.752975	1.68736		LPC(16:1)		1.40892	1.94358
DG(16:0_16:0)	0.722143	3.98354		0.452048	2.81225		CL(16:1_16:1_16:1_17:1)	-0.648613	1.93722		CL(17:1_18:1_18:1_18:1)		0.834028	1.55234		LPC(18:0)		0.756115	2.54821
DG(18:0_18:0)	0.599349	1.57614		0.365184	2.74253		CL(16:1_16:1_16:1_18:2)	-0.90333	2.32775		CL(18:0_18:1_18:1_18:1)		0.795227	1.66457		LPC(18:1)		0.868359	1.67775
DG(18:0_26:1)	1.5132	2.72596		0.876287	2.7595		CL(16:1_16:1_16:1_20:4)	-1.10671	2.27084		CL(18:1_18:1_18:1_18:1)		0.817762	1.41018		LPC(18:1)		0.868359	1.67775
DG(24:1_18:0)	1.93485	3.15389		1.06731	2.95314		CL(16:1_16:1_17:1_18:1)	-0.592271	1.67276		CL(18:1_18:1_18:2_20:4)		1.31082	1.9724		LPC(18:1)		0.868359	1.67775
Hex1Cer(d18:1_14:0)	2.27519	1.91733		2.21945	2.68088		CL(16:1_16:1_18:1_18:2)	-0.740228	2.25163		DG(16:0_16:0)		0.839938	3.82674		LPC(20:0)		0.736619	2.2977
Hex1Cer(d18:1_16:0)	1.84222	7.09253		1.06406	2.67798		CL(16:1_16:1_18:2_18:2)	-1.12542	2.51777		DG(18:0_26:1)		2.45819	5.79863		LPC(24:1)		1.31158	1.53934
Hex1Cer(d18:1_20:0)	1.61532	4.96027		0.931852	2.194		CL(16:1_16:1_18:2_20:4)	-0.768071	2.82817		DG(24:1_18:0)		1.75905	4.886		LPC(O-16:0)		1.0992	2.87316
Hex1Cer(d18:1_22:0)	1.36818	5.5276		0.80661	2.23734		CL(16:1_17:1_18:1_18:2)	-0.830567	1.77286		Hex1Cer(d18:1_20:0)		-0.659307	3.94936		LPE(16:1)		1.26666	1.33529
Hex1Cer(d18:1_22:1)	1.03179	3.39378		0.600751	3.05173		CL(16:1_18:1_18:1_18:2)	-0.617266	1.8858		LPC(14:0)		1.41546	2.48662		LPE(17:0)		1.02558	1.50547
Hex1Cer(d18:1_23:0)	0.965306	4.07257		0.577772	2.90691		CL(16:1_18:1_18:1_20:3)	-0.708181	2.04353		LPC(16:0)		1.07484	2.68157		LPE(18:0)		0.970446	1.34618
Hex1Cer(d18:1_24:0)	1.70586	8.28414		0.993809	1.07703		CL(16:1_18:1_18:2_18:2)	-0.886181	2.28972		LPC(16:1)		1.40892	1.94358		LPE(18:1)		0.929388	1.7135
Hex1Cer(d18:1_24:1)	1.41855	4.70585		0.832264	1.02165		CL(16:1_18:1_18:2_20:4)	-0.621802	1.48912		LPC(18:0)		0.756115	2.54821		LPE(20:1)		1.00738	1.93242
Hex1Cer(d20:1_24:1)	1.07172	1.47758		0.591896	1.08333		CL(16:1_18:2_18:2_18:2)	-1.37952	2.58623		LPC(18:1)		0.868359	1.67775		LPI(20:4)		1.09516	1.62304
Hex1Cer(d44:1)	1.47104	5.24541		0.860249	2.32331		CL(17:1_18:1_18:1_18:2)	-0.593091	1.50638		LPC(18:1)		0.868359	1.67775		LPS(18:1)		0.719267	1.50355
Hex2Cer(d18:0_14:1)	1.8343	1.55521		0.814772	0.953958		CL(17:1_18:1_18:2_18:2)	-0.835393	2.06525		LPC(18:1)		0.868359	1.67775		PC(12:0_14:0)		1.37283	4.09902
Hex2Cer(d18:1_16:0)	2.21695	3.92626		2.21307	0.791134		CL(18:1_18:1_18:2_20:3)	-0.741234	1.78284		LPC(20:0)		0.736619	2.2977		PC(12:0_16:1)		1.19918	2.18216
Hex2Cer(d18:1_22:0)	2.08441	5.10253		1.16313	3.88333		CL(18:1_18:2_18:2_18:2)	-1.09502	2.49631		LPC(24:1)		1.31158	1.53934		PC(14:0_14:0)		0.997209	3.75378
Hex2Cer(d18:1_24:0)	2.33996	4.62143		2.33816	1.05747		CL(18:1_18:2_18:2_20:3)	-0.777805	2.74366		LPC(O-16:0)		1.0992	2.87316		PC(14:0_14:0)		0.997209	3.75378
Hex2Cer(d18:1_24:1)	2.08278	4.05346		1.16081	1.09906		CL(18:1_18:2_18:2_20:4)	-1.12789	2.92625		LPE(16:1)		1.26666	1.33529		PC(14:0_14:1)		0.808427	1.87013
Hex3Cer(d18:1_16:0)	1.08215	4.19474		0.644271	1.0791		CL(20:4_18:1_18:2_18:2)	-0.635545	2.27354		LPE(17:0)		1.02558	1.50547		PC(14:0_14:1)		1.15761	3.05126
Hex3Cer(d18:1_22:0)	0.789196	4.00727		0.507355	2.71278		DG(16:0_16:0)	0.840547	2.66413		LPE(18:0)		0.970446	1.34618		PC(14:0_14:1)		1.55255	3.45877
Hex3Cer(d18:1_24:0)	1.12694	4.08499		0.704561	2.20003		DG(18:0_26:1)	1.90096	3.30489		LPE(18:1)		0.929388	1.7135		PC(14:0_15:0)		0.993858	3.34391
Hex3Cer(d18:1_24:1)	1.01419	3.65074		0.586358	2.57337		DG(24:1_18:0)	1.45529	3.17925		LPE(20:1)		1.00738	1.93242		PC(14:0_16:0)		0.789335	1.96144
Hex3Cer(d18:2_24:0)	1.49471	2.65959		0.801863	2.79986		Hex1Cer(d18:1_16:0)	-0.680829	5.657		LPI(20:4)		1.09516	1.62304		PC(14:0_16:0)		0.913598	5.14034
LPC(14:0)	1.25713	1.41056		0.549824	1.14238		Hex1Cer(d18:1_20:0)	-1.40577	4.8018		LPS(18:1)		0.719267	1.50355		PC(14:0_16:1)		0.606976	2.58352
LPC(16:0)	1.05859	2.55972		0.585608	2.62782		Hex1Cer(d18:1_22:0)	-0.961269	4.33292		PA(18:0_22:4)		0.726379	1.74682		PC(14:0_16:1)		0.82549	4.98438
LPC(16:1)	1.29251	1.45354		0.556879	2.6882		Hex1Cer(d18:1_22:1)	-1.3493	3.89979		PC(12:0_14:0)		1.37283	4.09902		PC(14:0_16:1)		2.00758	2.03626
LPC(18:0)	1.20895	4.35633		0.719649	2.69975		Hex1Cer(d18:2_24:0)	-0.644147	2.3815		PC(12:0_16:1)		1.19918	2.18216		PC(14:1_16:1)		0.885159	2.9772
LPC(18:1)	1.22369	1.64371		0.570068	2.58369		Hex1Cer(d20:1_24:1)	-0.757896	1.6657		PC(14:0_14:0)		0.997209	3.75378		PC(15:0_16:0)		0.960509	4.27747
LPC(18:1)	1.22369	1.64371		0.570068	2.59422		Hex2Cer(d18:0_14:1)	-1.05829	3.19601		PC(14:0_14:0)		0.997209	3.75378		PC(15:0_16:1)		0.643406	3.51131
LPC(18:1)	1.22369	1.64371		0.570068	2.4599		Hex2Cer(d18:1_22:0)	-0.795746	3.20657		PC(14:0_14:1)		0.808427	1.87013		PC(15:0_16:1)		0.643406	3.51131
LPC(20:0)	1.71498	2.33813		0.954379	2.81625		Hex3Cer(d18:1_14:0)	-0.938055	3.50418		PC(14:0_14:1)		1.15761	3.05126		PC(16:0_15:2)		-0.658656	1.65842
LPC(O-16:0)	1.18743	3.28235		0.661216	2.37628		Hex3Cer(d18:1_22:0)	-0.641297	4.40992		PC(14:0_14:1)		1.55255	3.45877		PC(16:0_16:0)		0.974692	3.92274
LPC(O-20:1)	0.963709	3.4673		0.614474	2.58282		LPC(16:0)	0.796453	1.94445		PC(14:0_15:0)		0.993858	3.34391		PC(16:0_16:2)		0.918895	2.38739
LPE(16:1)	1.11892	1.31169		0.574624	3.06088		LPC(18:0)	0.736551	2.0018		PC(14:0_16:0)		0.789335	1.96144		PC(16:0_16:2)		0.918895	2.38739
LPE(16:1)	1.88099	2.23485		1.00729	1.24857		LPC(24:1)	0.644471	1.8216		PC(14:0_16:0)		0.913598	5.14034		PC(16:0_18:0)		0.661506	3.74012
LPE(18:1)	1.1476	1.84502		0.575829	3.12254		LPC(O-20:1)	-0.906558	1.50569		PC(14:0_16:1)		0.606976	2.58352		PC(16:0_18:3)		0.742469	1.48904
LPE(18:1)	1.49716	1.81749		0.727656	2.89917		LPE(16:1)	0.914941	1.39715		PC(14:0_16:1)		0.82549	4.98438		PC(16:0_22:4)		0.873774	4.40136
LPE(20:4)	1.42355	1.84786		0.910332	1.08505		LPE(16:1)	0.932661	1.95522		PC(14:0_16:1)		2.00758	2.03626		PC(16:0_22:4)		0.873774	4.40136
LPE(22:0)	1.72388	1.68522		0.802711	0.941874		LPE(22:0)	-0.692891	3.47576		PC(14:1_16:1)		0.885159	2.9772		PC(16:0_24:0)		1.38414	1.43369
LPE(22:1)	1.42425	1.3147		0.58469	2.32665		LPI(20:4)	-0.794402	2.05231		PC(15:0_16:0)		0.960509	4.27747		PC(16:0_24:0)		1.7918	2.24738
LPE(22:6)	0.641828	2.5283		0.405808	2.56994		PA(16:0_18:1)	-1.02326	2.24845		PC(15:0_16:1)		0.643406	3.51131		PC(16:0_24:1)		1.9681	2.55963
LPE(24:1)	1.74682	1.39237		0.719815	2.66293		PA(18:0_18:1)	-0.660144	3.09232		PC(15:0_16:1)		0.643406	3.51131		PC(16:0_26:0)		1.49415	2.4586
LPG(18:1)	2.26696	1.56609		2.19254	2.43641		PC(12:0_14:0)	0.885425	4.38568		PC(16:0_15:2)		-0.658656	1.65842		PC(16:0_26:0)		1.98391	1.53158
LPI(18:0)	2.202	1.35837		2.06971	1.10352		PC(12:0_16:1)	1.15724	1.4265		PC(16:0_16:0)		0.974692	3.92274		PC(16:0_26:0)		2.07672	2.62322
LPI(18:0)	1.51364	1.6194		0.7061	2.71569		PC(12:0_16:1)	1.29533	1.39698		PC(16:0_16:2)		0.918895	2.38739		PC(16:0_26:1)		1.9928	1.77259
PA(18:0_18:1)	0.749523	1.4489		0.380341	2.22589		PC(14:0_14:0)	0.618579	2.06329		PC(16:0_16:2)		0.918895	2.38739		PC(16:1_16:2)		0.667195	1.73659
PC(12:0_14:0)	1.0557	3.21289		0.669812	2.20809		PC(14:0_14:0)	0.618579	2.06329		PC(16:0_18:0)		0.661506	3.74012		PC(16:1_18:2)		0.594713	2.3773
PC(14:0_14:0)	1.346	3.65526		0.817472	0.938143		PC(14:0_14:1)	1.15293	1.32481		PC(16:0_18:3)		0.742469	1.48904		PC(16:1_18:2)		0.715323	1.47782
PC(14:0_14:0)	1.346	3.65526		0.817472	2.41843		PC(14:0_14:1)	1.29914	2.78279		PC(16:0_22:4)		0.873774	4.40136		PC(16:1_26:1)		2.11103	1.89586
PC(14:0_14:1)	0.9025	2.42044		0.540234	1.22608		PC(14:1_16:1)	1.03845	2.01777		PC(16:0_22:4)		0.873774	4.40136		PC(17:1_18:1)		0.700006	2.19557
PC(14:0_14:1)	1.3571	1.5825		0.749761	3.29592		PC(16:0_14:2)	-0.652991	2.36731		PC(16:0_24:0)		1.38414	1.43369		PC(17:1_18:1)		0.700006	2.19557
PC(14:0_14:1)	1.45033	3.22961		0.916605	1.06688		PC(16:0_15:2)	-1.06887	2.8963		PC(16:0_24:0)		1.7918	2.24738		PC(18:0_20:3)		0.700465	2.17506
PC(14:0_16:0)	0.759064	3.87171		0.467963	2.21147		PC(16:0_16:0)	0.671773	3.79646		PC(16:0_24:1)		1.9681	2.55963		PC(18:0_22:3)		1.01752	1.67702
PC(14:0_16:1)	1.01832	2.40263		0.67312	2.21347		PC(16:0_16:2)	0.602135	1.97351		PC(16:0_26:0)		1.49415	2.4586		PC(18:1_18:2)		0.762807	1.32299
PC(14:0_16:1)	1.55222	3.80454		0.95293	2.49309		PC(16:0_16:2)	0.602135	1.97351		PC(16:0_26:0)		1.98391	1.53158		PC(18:1_20:1)		0.669463	5.35055
PC(14:0_20:4)	0.892646	2.60665		0.526679	2.31308		PC(16:0_18:1)	-0.938683	1.56728		PC(16:0_26:0)		2.07672	2.62322		PC(18:1_22:1)		1.29109	1.5316
PC(14:0_22:6)	0.843636	3.62453		0.533878			PC(16:0_18:1)	-0.891882	1.98478		PC(16:0_26:1)		1.9928	1.77259		PC(18:1_22:1)		1.96425	1.75211
PC(14:1_16:1)	0.782847	2.44988		0.463543			PC(16:0_19:1)	-0.981686	1.50537		PC(16:1_16:2)		0.667195	1.73659		PC(18:1_22:4)		1.08639	5.05929
PC(15:0_16:1)	0.852731	3.31529		0.550659			PC(16:0_20:4)	-0.796536	2.0704		PC(16:1_18:2)		0.594713	2.3773		PC(18:1_24:1)		1.61783	3.31002
PC(15:0_16:1)	0.852731	3.31529		0.550659			PC(16:0_22:1)	0.776803	2.42302		PC(16:1_18:2)		0.715323	1.47782		PC(18:1_24:1)		1.69517	3.46182
PC(16:0_16:1)	0.807361	3.86755		0.528948			PC(16:0_22:4)	1.01123	2.29097		PC(16:1_26:1)		2.11103	1.89586		PC(18:1_24:1)		1.78899	2.91064
PC(16:0_16:1)	0.602887	2.11213		0.37875			PC(16:0_22:4)	1.15983	2.81247		PC(17:1_18:1)		0.700006	2.19557		PC(18:1_25:1)		1.44879	1.51257
PC(16:0_16:1)	1.24728	4.73716		0.777827			PC(16:0_24:0)	2.14405	1.59942		PC(17:1_18:1)		0.700006	2.19557		PC(18:1_25:1)		1.67463	2.68082
PC(16:0_16:1)	2.11171	2.39199		1.04377			PC(16:0_26:0)	2.11379	5.00326		PC(18:0_20:3)		0.700465	2.17506		PC(18:1_26:1)		1.0184	1.35526
PC(16:0_16:2)	0.90986	1.39194		0.50067			PC(16:0_26:0)	2.14256	2.64793		PC(18:0_22:3)		1.01752	1.67702		PC(18:1_26:1)		1.56976	3.57485
PC(16:0_16:2)	0.90986	1.39194		0.50067			PC(16:0_26:1)	1.60757	1.46108		PC(18:1_18:2)		0.762807	1.32299		PC(18:1_26:1)		1.56976	3.57485
PC(16:0_17:0)	0.791604	2.46566		0.52047			PC(16:0_28:1)	1.89957	1.40525		PC(18:1_20:1)		0.669463	5.35055		PC(18:1_28:1)		0.873597	1.37228
PC(16:0_17:1)	0.989908	2.14068		0.56172			PC(16:1_18:2)	0.593432	2.12444		PC(18:1_22:1)		1.29109	1.5316		PC(18:1_28:1)		0.873597	1.37228
PC(16:0_17:1)	0.925701	2.47234		0.540318			PC(17:1_18:1)	0.650534	1.653		PC(18:1_22:1)		1.96425	1.75211		PC(18:1_28:1)		1.53178	1.38572
PC(16:0_17:1)	0.887975	2.54448		0.596646			PC(18:0_15:2)	-0.586936	2.65045		PC(18:1_22:4)		1.08639	5.05929		PC(19:0_18:1)		1.19617	4.23055
PC(16:0_18:0)	1.05812	4.84497		0.632173			PC(18:0_18:1)	-0.846911	1.69501		PC(18:1_24:1)		1.61783	3.31002		PC(20:0_18:1)		0.806902	1.45624
PC(16:0_18:1)	0.901168	4.05324		0.581041			PC(18:0_18:1)	0.925932	1.31625		PC(18:1_24:1)		1.69517	3.46182		PC(24:0_18:1)		2.29953	3.33593
PC(16:0_18:3)	0.782077	2.88428		0.486751			PC(18:0_19:3)	-0.792616	2.14948		PC(18:1_24:1)		1.78899	2.91064		PC(26:0_16:1)		1.40947	2.32043
PC(16:0_19:1)	1.05552	3.59467		0.664958			PC(18:1_22:1)	1.25126	1.75278		PC(18:1_25:1)		1.44879	1.51257		PC(26:0_16:1)		1.62695	2.84556
PC(16:0_19:1)	1.05552	3.59467		0.664958			PC(18:1_22:4)	0.827806	2.75869		PC(18:1_25:1)		1.67463	2.68082		PC(26:0_18:1)		1.76661	3.54299
PC(16:0_20:1)	2.26217	3.03775		2.25441			PC(18:1_24:1)	1.58025	2.31413		PC(18:1_26:1)		1.0184	1.35526		PC(26:1_18:2)		1.22351	2.90099
PC(16:0_20:3)	1.1987	1.43397		0.664207			PC(18:1_24:1)	1.64106	2.705		PC(18:1_26:1)		1.56976	3.57485		PC(28:0_18:1)		1.7072	2.48729
PC(16:0_20:3)	1.30915	1.49404		0.83832			PC(18:1_24:1)	1.64329	2.90606		PC(18:1_26:1)		1.56976	3.57485		PC(40:0)		1.855	1.70828
PC(16:0_21:1)	1.56189	3.93737		0.935594			PC(18:1_25:1)	1.2655	1.3348		PC(18:1_28:1)		0.873597	1.37228		PC(40:7)		-0.873413	1.97399
PC(16:0_22:1)	1.86711	4.17702		1.04904			PC(18:1_26:1)	1.28119	4.50715		PC(18:1_28:1)		0.873597	1.37228		PC(O-12:0_14:0)		1.49704	1.96213
PC(16:0_22:4)	0.855409	1.92443		0.492938			PC(18:1_26:1)	1.28119	4.50715		PC(18:1_28:1)		1.53178	1.38572		PC(O-12:0_16:1)		-0.646457	1.32095
PC(16:0_22:4)	1.00401	2.44811		0.578672			PC(18:1_26:1)	1.28119	4.50715		PC(19:0_18:1)		1.19617	4.23055		PC(O-14:0_20:1)		1.37079	2.12993
PC(16:0_22:6)	0.705674	2.42582		0.472744			PC(18:1_28:1)	1.4574	3.35678		PC(20:0_18:1)		0.806902	1.45624		PC(O-16:0_16:0)		0.953578	3.6369
PC(16:0_23:1)	2.18544	4.91976		2.18425			PC(18:1_28:1)	1.4574	3.35678		PC(24:0_18:1)		2.29953	3.33593		PC(O-16:1_16:0)		1.28045	4.3344
PC(16:0_23:2)	1.4891	1.58885		0.960304			PC(18:1_28:1)	1.61171	2.96179		PC(26:0_16:1)		1.40947	2.32043		PC(O-16:1_16:1)		0.728624	5.19068
PC(16:0_24:0)	1.91134	1.7322		1.12638			PC(20:0_18:1)	0.607813	3.58751		PC(26:0_16:1)		1.62695	2.84556		PC(O-16:1_16:1)		0.734205	5.24904
PC(16:0_24:0)	2.60388	1.91623		2.54804			PC(24:0_16:1)	1.51993	2.16416		PC(26:0_18:1)		1.76661	3.54299		PC(O-16:1_22:4)		0.671267	3.06266
PC(16:0_24:0)	2.27082	1.38688		2.15088			PC(24:0_18:1)	1.33699	2.36954		PC(26:1_18:2)		1.22351	2.90099		PC(O-22:1_18:1)		0.9199	2.25906
PC(16:0_24:1)	1.76309	2.90798		1.01518			PC(24:0_18:1)	2.26019	2.90978		PC(28:0_18:1)		1.7072	2.48729		PC(O-24:0_18:1)		1.19968	1.47717
PC(16:0_26:0)	2.05435	1.58126		1.22218			PC(26:0_16:1)	1.77072	1.81576		PC(40:0)		1.855	1.70828		PC(O-24:1_16:0)		1.22894	2.15306
PC(16:0_26:0)	1.93486	2.03487		1.13825			PC(26:0_18:1)	1.567	1.46327		PC(40:7)		-0.873413	1.97399		PC(O-24:1_18:1)		0.717734	1.41113
PC(16:0_26:0)	1.52218	2.30089		0.863579			PC(26:0_18:1)	1.567	1.46327		PC(O-12:0_14:0)		1.49704	1.96213		PC(O-24:1_18:1)		0.883007	2.05359
PC(16:0_28:1)	2.71795	4.82651		2.71698			PC(26:1_18:2)	1.19402	2.48502		PC(O-12:0_16:1)		-0.646457	1.32095		PC(O-24:1_18:1)		0.935815	2.65363
PC(16:1_16:1)	0.914415	2.13804		0.519187			PC(28:0_18:1)	1.14359	2.90435		PC(O-14:0_20:1)		1.37079	2.12993		PC(O-26:1_18:1)		0.812071	1.64904
PC(16:1_16:2)	0.657372	3.24538		0.406679			PC(40:0)	2.01896	2.3656		PC(O-16:0_16:0)		0.953578	3.6369		PC(O-26:1_18:1)		0.99309	1.75717
PC(16:1_18:1)	0.93872	2.74482		0.561134			PC(40:7)	-0.856192	1.74798		PC(O-16:1_16:0)		1.28045	4.3344		PE(12:0_16:0)		0.931164	2.07451
PC(16:1_18:1)	0.950716	3.94304		0.595428			PC(O-16:0_16:0)	0.802911	3.42582		PC(O-16:1_16:1)		0.728624	5.19068		PE(14:0_16:0)		0.720967	1.33277
PC(16:1_18:2)	0.74684	1.76385		0.423872			PC(O-16:0_16:1)	0.93426	1.73742		PC(O-16:1_16:1)		0.734205	5.24904		PE(14:0_16:0)		0.736131	1.94411
PC(17:1_18:1)	0.966193	2.41543		0.586527			PC(O-16:0_18:1)	-0.657799	1.85149		PC(O-16:1_22:4)		0.671267	3.06266		PE(16:0_16:2)		0.783077	2.26581
PC(17:1_18:1)	0.804015	1.56231		0.579282			PC(O-16:1_16:0)	0.764017	4.08689		PC(O-22:1_18:1)		0.9199	2.25906		PE(16:0_18:3)		0.616666	1.66634
PC(18:0_15:2)	0.738641	1.47214		0.377098			PC(O-18:0_18:1)	-0.634742	2.66055		PC(O-24:0_18:1)		1.19968	1.47717		PE(16:0_20:4)		1.16272	2.41887
PC(18:0_18:1)	2.55351	3.7779		2.55228			PC(O-18:0_18:1)	0.883722	4.4684		PC(O-24:1_16:0)		1.22894	2.15306		PE(16:0_22:4)		1.00738	2.45104
PC(18:0_18:1)	2.16924	4.11375		2.16802			PC(O-18:1_16:0)	-1.13354	3.01523		PC(O-24:1_18:1)		0.717734	1.41113		PE(16:1_16:1)		0.658133	2.22718
PC(18:0_18:1)	2.10894	4.36802		1.21258			PC(O-24:1_18:1)	1.02707	2.35988		PC(O-24:1_18:1)		0.883007	2.05359		PE(16:1_18:1)		0.830557	3.51338
PC(18:0_18:1)	1.99771	3.4205		1.15442			PE(14:0_20:4)	-0.847788	2.81058		PC(O-24:1_18:1)		0.935815	2.65363		PE(16:1_24:1)		0.790515	2.32554
PC(18:0_18:2)	1.15208	3.13739		0.657907			PE(14:0_22:6)	-0.843705	2.4644		PC(O-26:1_18:1)		0.812071	1.64904		PE(18:0_16:1)		0.622394	1.90732
PC(18:0_19:3)	0.849247	1.58974		0.48453			PE(16:0_17:1)	-0.734459	2.98094		PC(O-26:1_18:1)		0.99309	1.75717		PE(18:0_22:3)		0.610398	3.14818
PC(18:0_19:4)	1.04899	1.9779		0.571356			PE(16:0_18:1)	-0.599524	1.87435		PE(12:0_16:0)		0.931164	2.07451		PE(18:0_22:4)		0.719929	3.01343
PC(18:0_20:3)	0.746019	1.59813		0.353089			PE(16:0_20:4)	0.727307	2.11834		PE(14:0_16:0)		0.720967	1.33277		PE(18:0_22:5)		0.602761	2.64661
PC(18:0_20:4)	0.79486	2.70191		0.509884			PE(16:0_20:5)	-0.756385	2.36688		PE(14:0_16:0)		0.736131	1.94411		PE(18:0_24:4)		0.633761	1.74974
PC(18:0_22:3)	1.81998	1.64644		1.19804			PE(16:1_24:0)	0.727921	2.10576		PE(16:0_16:2)		0.783077	2.26581		PE(18:1_18:2)		0.665711	4.12646
PC(18:0_22:4)	1.01768	3.6365		0.648652			PE(17:0_20:4)	-1.09004	4.86827		PE(16:0_18:3)		0.616666	1.66634		PE(18:1_19:1)		0.72986	2.20969
PC(18:0_22:6)	0.643855	3.06244		0.431211			PE(18:0_18:1)	-0.658841	2.85875		PE(16:0_20:4)		1.16272	2.41887		PE(18:1_20:1)		0.808984	4.70661
PC(18:1_18:0)	1.59212	4.05174		0.903139			PE(18:0_20:3)	-0.711323	3.15615		PE(16:0_22:4)		1.00738	2.45104		PE(18:1_20:2)		1.32238	1.88868
PC(18:1_18:1)	1.04704	4.52193		0.62835			PE(18:0_20:4)	-1.17445	2.10558		PE(16:1_16:1)		0.658133	2.22718		PE(18:1_22:1)		0.745436	1.37786
PC(18:1_18:1)	1.48126	1.59566		0.682888			PE(18:1_22:4)	1.34884	1.7789		PE(16:1_18:1)		0.830557	3.51338		PE(18:1_22:3)		1.09681	2.35044
PC(18:1_18:1)	0.760155	1.72176		0.471276			PE(18:1_26:1)	0.635253	2.91531		PE(16:1_24:1)		0.790515	2.32554		PE(18:1_22:4)		1.84335	2.73277
PC(18:1_18:2)	1.15526	1.9011		0.70623			PE(19:0_20:4)	-0.931264	3.80501		PE(18:0_16:1)		0.622394	1.90732		PE(18:1_22:5)		1.04707	2.77153
PC(18:1_19:1)	1.0309	5.24829		0.632327			PE(20:0_20:4)	-0.932497	3.09404		PE(18:0_22:3)		0.610398	3.14818		PE(18:1_22:6)		1.21871	1.31163
PC(18:1_20:1)	1.53795	5.58205		0.913543			PE(22:0_20:4)	-0.921822	3.04598		PE(18:0_22:4)		0.719929	3.01343		PE(18:1_26:1)		0.821743	3.21736
PC(18:1_21:1)	1.70784	1.8663		1.06925			PE(24:0_16:1)	0.714232	4.30919		PE(18:0_22:5)		0.602761	2.64661		PE(18:1_26:2)		1.249	1.9008
PC(18:1_22:1)	2.09781	1.53656		1.02349			PE(24:0_22:4)	0.792097	2.06185		PE(18:0_24:4)		0.633761	1.74974		PE(20:1_22:4)		1.50738	3.10607
PC(18:1_22:6)	0.733016	2.66883		0.423466			PE(26:0_18:1)	0.889994	3.07978		PE(18:1_18:2)		0.665711	4.12646		PE(24:0_22:3)		0.954885	1.97154
PC(18:1_24:1)	2.05352	2.17524		1.2208			PE(26:1_22:4)	0.663766	1.94739		PE(18:1_19:1)		0.72986	2.20969		PE(24:0_22:4)		1.01436	2.07469
PC(18:1_24:1)	1.88236	1.3143		1.19341			PE(O-12:1_14:0)	-0.988371	2.68398		PE(18:1_20:1)		0.808984	4.70661		PE(24:1_22:4)		1.27097	2.1975
PC(18:1_24:1)	1.97979	1.68624		1.27496			PE(O-12:1_16:0)	-0.728566	2.80333		PE(18:1_20:2)		1.32238	1.88868		PE(26:1_20:4)		0.70216	1.4358
PC(18:1_25:1)	1.50863	1.80407		0.755012			PE(O-12:1_20:4)	-0.818752	3.16897		PE(18:1_22:1)		0.745436	1.37786		PE(26:1_22:4)		1.35487	2.53075
PC(18:1_25:1)	2.16417	2.77982		2.15083			PE(O-12:1_22:6)	-0.736023	3.10999		PE(18:1_22:3)		1.09681	2.35044		PE(O-12:1_14:0)		0.774906	1.40374
PC(18:1_26:1)	1.98112	4.557		1.1201			PE(O-14:1_20:4)	-0.653553	4.45371		PE(18:1_22:4)		1.84335	2.73277		PE(O-12:1_16:0)		0.713134	1.99156
PC(18:1_26:1)	1.98112	4.557		1.1201			PE(O-16:1_20:3)	-0.664461	2.37324		PE(18:1_22:5)		1.04707	2.77153		PE(O-12:1_16:1)		0.803054	1.90451
PC(18:1_26:1)	2.22147	3.87798		2.21715			PE(O-16:1_20:5)	-0.91674	3.38389		PE(18:1_22:6)		1.21871	1.31163		PE(O-12:1_16:1)		0.823891	1.71871
PC(18:1_28:1)	1.98187	2.8803		1.04459			PE(O-16:1_21:2)	-0.613461	1.93965		PE(18:1_26:1)		0.821743	3.21736		PE(O-12:1_18:1)		0.757772	1.97504
PC(18:1_28:1)	1.98187	2.8803		1.04459			PE(O-16:1_21:3)	-0.771745	2.30372		PE(18:1_26:2)		1.249	1.9008		PE(O-16:1_21:1)		0.632007	1.58142
PC(18:1_28:1)	1.93135	2.00774		1.21799			PE(O-16:1_22:3)	-0.612573	3.07164		PE(20:1_22:4)		1.50738	3.10607		PE(O-18:1_22:3)		0.657234	1.66865
PC(19:0_18:1)	1.21152	1.60482		0.745042			PE(O-16:1_22:5)	-0.771688	2.68872		PE(24:0_22:3)		0.954885	1.97154		PE(O-18:2_18:1)		1.0523	2.13953
PC(19:0_18:1)	0.674692	1.41175		0.443494			PE(O-16:1_22:6)	-0.62708	2.36408		PE(24:0_22:4)		1.01436	2.07469		PE(O-18:2_22:4)		0.778959	4.53931
PC(20:0_18:1)	1.82911	4.68878		1.05892			PE(O-16:1_23:3)	-0.760384	2.48199		PE(24:1_22:4)		1.27097	2.1975		PE(O-20:2_22:4)		1.20521	1.90142
PC(22:1_15:2)	1.60099	4.95943		0.931149			PE(O-17:1_20:4)	-0.996509	3.32348		PE(26:1_20:4)		0.70216	1.4358		PE(O-24:2_18:1)		0.749559	3.20143
PC(24:0_18:1)	1.23954	1.37376		0.751974			PE(O-17:1_22:4)	-1.26767	1.75456		PE(26:1_22:4)		1.35487	2.53075		PE(O-24:2_22:4)		1.22145	2.43588
PC(24:0_18:1)	3.17457	2.75067		3.15234			PE(O-18:1_21:3)	-0.848761	2.54029		PE(O-12:1_14:0)		0.774906	1.40374		PE(O-26:2_18:1)		0.629187	1.411
PC(26:0_16:1)	2.43728	1.76642		2.36954			PE(O-18:1_22:5)	-0.757831	3.0848		PE(O-12:1_16:0)		0.713134	1.99156		PE(P-10:0_16:0)		0.938015	1.72028
PC(26:0_16:1)	2.46406	1.30168		2.34829			PE(O-18:1_22:6)	-0.716833	2.82319		PE(O-12:1_16:1)		0.803054	1.90451		PE(P-16:0_16:1)		0.677987	2.90829
PC(26:0_18:1)	1.76926	1.96142		1.08397			PE(O-18:2_20:4)	-1.17095	2.83208		PE(O-12:1_16:1)		0.823891	1.71871		PE(P-16:0_20:1)		0.776748	1.77672
PC(26:0_18:1)	2.55447	1.61653		2.46513			PE(O-18:2_22:5)	-0.923699	2.12062		PE(O-12:1_18:1)		0.757772	1.97504		PE(P-16:0_20:5)		1.19035	5.01572
PC(26:0_18:1)	2.55447	1.61653		2.46513			PE(O-20:1_20:4)	-0.936484	2.73201		PE(O-16:1_21:1)		0.632007	1.58142		PE(P-16:0_22:2)		0.604644	2.74576
PC(26:1_18:2)	1.19369	3.15054		0.717429			PE(O-20:1_22:5)	-0.657968	2.78905		PE(O-18:1_22:3)		0.657234	1.66865		PE(P-18:1_22:4)		0.739892	4.33744
PC(28:0_18:1)	1.20922	1.76864		0.668656			PE(O-20:1_22:6)	-0.740704	2.77219		PE(O-18:2_18:1)		1.0523	2.13953		PG(16:0_22:4)		1.00714	1.95762
PC(38:4)	0.620793	2.12869		0.442101			PE(O-22:1_20:4)	-0.842531	2.63931		PE(O-18:2_22:4)		0.778959	4.53931		PG(18:0_18:0)		1.11689	3.74271
PC(40:0)	2.49663	3.44049		2.49105			PE(O-22:2_20:4)	-0.69084	2.14592		PE(O-20:2_22:4)		1.20521	1.90142		PI(17:1_18:1)		0.639527	1.5273
PC(O-12:0_16:1)	1.4428	2.67035		0.909531			PE(O-24:1_20:4)	-0.802651	2.6398		PE(O-24:2_18:1)		0.749559	3.20143		PI(18:1_19:1)		1.33754	2.4988
PC(O-16:0_16:0)	0.846987	3.28755		0.522173			PE(O-24:2_18:2)	-0.638587	2.24226		PE(O-24:2_22:4)		1.22145	2.43588		PI(18:1_19:3)		1.05773	1.71317
PC(O-16:0_16:1)	1.38149	5.703		0.814161			PE(O-24:2_20:4)	-0.72982	2.3908		PE(O-26:2_18:1)		0.629187	1.411		PI(18:1_20:3)		0.666886	1.36499
PC(O-16:0_16:1)	1.53741	7.14727		0.907602			PE(O-24:2_22:5)	-0.67626	1.39234		PE(P-10:0_16:0)		0.938015	1.72028		PI(20:2_20:4)		1.23396	2.07553
PC(O-16:0_18:1)	1.7614	4.0094		1.05022			PE(O-24:2_22:6)	-0.637668	1.86066		PE(P-16:0_16:1)		0.677987	2.90829		PI(20:4_20:4)		1.41333	1.76519
PC(O-16:0_18:1)	1.58288	3.91565		0.937899			PE(P-12:0_20:4)	-0.627923	2.55663		PE(P-16:0_20:1)		0.776748	1.77672		PI(20:4_22:5)		1.37542	2.05652
PC(O-16:0_18:2)	1.27187	3.90457		0.737386			PE(P-16:0_16:1)	0.599487	4.06292		PE(P-16:0_20:5)		1.19035	5.01572		PS(12:0_16:0)		1.16531	2.46125
PC(O-16:0_20:1)	2.37929	3.2411		2.37034			PE(P-16:0_20:5)	1.0433	4.33586		PE(P-16:0_22:2)		0.604644	2.74576		PS(12:0_18:3)		1.07126	2.56927
PC(O-16:0_20:4)	1.3611	1.44376		0.909026			PG(14:0_16:0)	-0.631954	2.67841		PE(P-18:1_22:4)		0.739892	4.33744		PS(14:0_16:0)		0.800874	2.10319
PC(O-16:0_20:4)	1.30599	1.7707		0.798543			PG(16:0_16:0)	-0.669182	2.69637		PG(16:0_22:4)		1.00714	1.95762		PS(14:0_16:1)		0.98665	1.50799
PC(O-16:1_16:0)	1.25345	4.45726		0.734105			PG(16:0_16:1)	-0.774498	2.57322		PG(18:0_18:0)		1.11689	3.74271		PS(14:0_18:0)		0.964425	2.54089
PC(O-16:1_16:1)	1.5658	5.8669		0.929348			PG(16:0_20:4)	-0.785691	2.87793		PI(17:1_18:1)		0.639527	1.5273		PS(16:0_16:0)		0.809221	1.59199
PC(O-16:1_16:1)	1.62319	6.05333		0.944321			PG(22:6_22:6)	-1.26494	1.90202		PI(18:1_19:1)		1.33754	2.4988		PS(16:0_18:0)		0.62251	2.13875
PC(O-16:1_20:1)	1.80243	4.5104		1.04897			PI(14:0_18:1)	-0.873097	2.10839		PI(18:1_19:3)		1.05773	1.71317		PS(16:1_18:1)		0.75003	1.38289
PC(O-16:1_20:4)	1.68053	4.73356		0.963501			PI(14:0_20:4)	-0.701155	1.80876		PI(18:1_20:3)		0.666886	1.36499		PS(18:0_16:1)		0.605501	1.62853
PC(O-16:1_22:4)	1.5175	2.85364		0.933953			PI(16:0_22:6)	-0.759751	3.15302		PI(20:2_20:4)		1.23396	2.07553		PS(18:0_16:1)		0.848398	1.98609
PC(O-16:2_22:0)	1.17072	1.87257		0.608362			PI(18:0_19:3)	-0.646938	1.67073		PI(20:4_20:4)		1.41333	1.76519		PS(18:0_22:2)		0.843479	2.01843
PC(O-18:0_18:1)	2.15601	1.94537		2.1099			PI(18:0_20:2)	-0.678822	1.36523		PI(20:4_22:5)		1.37542	2.05652		PS(18:0_22:3)		0.741973	3.88389
PC(O-18:0_18:1)	1.90235	1.54492		0.8587			PI(18:0_20:4)	-0.632799	3.18663		PS(12:0_16:0)		1.16531	2.46125		PS(18:0_22:4)		0.75294	2.14967
PC(O-18:0_22:4)	1.98514	4.05608		1.07751			PI(18:0_20:5)	-0.798465	2.94609		PS(12:0_18:3)		1.07126	2.56927		PS(18:0_22:4)		0.911103	3.6594
PC(O-18:1_20:4)	1.11183	2.40325		0.631654			PI(18:0_21:3)	-0.757865	3.15436		PS(14:0_16:0)		0.800874	2.10319		PS(18:0_22:4)		1.8718	1.48058
PC(O-18:2_18:1)	1.93058	5.41881		1.10383			PI(18:1_20:4)	-0.828482	1.48891		PS(14:0_16:1)		0.98665	1.50799		PS(18:0_22:5)		0.759482	3.89579
PC(O-20:0_22:4)	0.975117	2.50246		0.539882			PI(20:2_20:4)	0.975227	2.58842		PS(14:0_18:0)		0.964425	2.54089		PS(18:1_20:1)		0.712155	2.09255
PC(O-20:1_18:1)	1.72189	2.25952		1.09789			PS(16:0_17:1)	-0.676909	2.25226		PS(16:0_16:0)		0.809221	1.59199		PS(18:1_22:6)		1.20074	2.07193
PC(O-20:1_18:1)	1.2872	3.10192		0.743202			PS(16:0_18:1)	-0.779526	3.54758		PS(16:0_18:0)		0.62251	2.13875		PS(18:1_22:6)		1.82572	2.74594
PC(O-20:1_18:1)	1.72014	2.1304		0.875578			PS(16:0_18:2)	-0.678654	1.46085		PS(16:1_18:1)		0.75003	1.38289		PS(24:0_16:1)		0.599945	1.73022
PC(O-22:0_18:1)	1.35828	1.49863		0.727881			PS(16:0_20:3)	-0.661259	2.15717		PS(18:0_16:1)		0.605501	1.62853
PC(O-22:0_18:1)	0.724857	2.43912		0.411184			PS(16:0_20:4)	-1.26462	3.43993		PS(18:0_16:1)		0.848398	1.98609
PC(O-22:0_18:1)	1.08328	2.18375		0.65636			PS(16:0_22:5)	-0.680517	3.92435		PS(18:0_22:2)		0.843479	2.01843
PC(O-22:1_18:1)	1.68201	1.91246		1.0711			PS(16:0_22:6)	-0.820846	2.96644		PS(18:0_22:3)		0.741973	3.88389
PC(O-24:0_18:1)	1.51942	1.65577		1.02023			PS(17:0_18:1)	-0.631316	2.01124		PS(18:0_22:4)		0.75294	2.14967
PC(O-24:1_16:0)	1.17163	1.51877		0.654295			PS(18:0_18:1)	-0.599563	3.02231		PS(18:0_22:4)		0.911103	3.6594
PC(O-24:1_18:1)	2.17062	2.63615		2.15278			PS(18:0_20:4)	-0.716382	4.11559		PS(18:0_22:4)		1.8718	1.48058
PC(O-24:1_18:1)	2.17062	2.63615		2.15278			PS(18:0_21:3)	-0.594457	3.09161		PS(18:0_22:5)		0.759482	3.89579
PC(O-24:1_18:1)	2.42101	2.67233		2.40317			PS(18:1_22:6)	0.65855	2.16228		PS(18:1_20:1)		0.712155	2.09255
PC(O-26:1_18:1)	2.07154	2.12498		1.25106			PS(18:1_22:6)	0.78352	2.10279		PS(18:1_22:6)		1.20074	2.07193
PC(O-26:1_18:1)	2.17823	2.6435		2.16632			PS(20:0_18:1)	-0.637845	1.70018		PS(18:1_22:6)		1.82572	2.74594
PC(O-38:1)	1.64513	3.15643		1.02854			PS(24:0_16:1)	0.919967	3.13208		PS(24:0_16:1)		0.599945	1.73022
PC(O-38:1)	1.51318	4.82156		0.890548			SM(d18:1_15:0)	0.599579	1.82698		SM(d18:0_16:0)		0.621799	3.64005
PE(16:0_16:1)	0.950383	3.84029		0.596905			SM(d18:2_24:0)	-0.745007	1.40957		SM(d18:0_22:0)		0.791168	1.53266
PE(16:0_16:1)	1.34686	4.15123		0.773589			TG(12:0_14:0_16:0)	-1.89578	4.1352		SM(d18:1_15:0)		0.647468	2.36251
PE(16:0_18:1)	0.690799	2.43203		0.401938			TG(12:0_16:0_16:0)	-1.16168	4.41992		SM(d18:1_26:2)		1.0842	1.83182
PE(16:0_20:3)	0.85826	2.62187		0.546342			TG(12:0_16:0_16:1)	-1.72719	2.28356		SM(d18:2_16:0)		0.592657	3.32709
PE(16:1_16:1)	0.944366	4.0263		0.576696			TG(14:0_16:0_16:0)	-0.864978	2.86188		SM(d42:1)		0.898132	2.20887
PE(16:1_16:1)	1.40058	3.57181		0.790484			TG(14:0_16:0_16:1)	-1.30146	2.08521		TG(12:0_14:0_16:0)		-3.11893	6.89895
PE(16:1_18:1)	1.04051	3.37101		0.602112			TG(14:0_16:0_18:0)	-0.946126	1.93414		TG(12:0_16:0_16:0)		-2.19562	4.99938
PE(16:1_18:1)	0.871905	2.70352		0.562117			TG(14:0_16:0_18:1)	-1.1315	3.39787		TG(12:0_16:0_16:1)		-3.49927	2.56024
PE(16:1_24:0)	2.14674	3.23674		1.11181			TG(14:0_16:1_16:1)	-2.25735	4.19132		TG(14:0_16:0_16:0)		-1.50718	2.06427
PE(16:1_24:1)	1.04142	1.41401		0.697509			TG(14:0_16:1_18:1)	-1.12445	4.97354		TG(14:0_16:0_16:1)		-2.79362	3.86684
PE(16:1_24:1)	1.94956	3.78375		1.12645			TG(15:0_16:0_18:0)	-0.856919	1.54214		TG(14:0_16:0_18:1)		-2.40063	3.69166
PE(16:1_26:1)	1.15081	1.60215		0.599956			TG(15:0_16:0_18:1)	-0.838277	3.3387		TG(14:0_16:1_16:1)		-3.83257	3.09132
PE(17:0_18:1)	0.855055	4.61698		0.530254			TG(16:0_16:0_16:1)	-1.87321	2.24482		TG(14:0_16:1_18:1)		-2.77803	4.20214
PE(17:0_18:1)	0.759872	4.20526		0.476471			TG(16:0_16:0_18:0)	-1.01943	1.74858		TG(15:0_16:0_18:1)		-2.09017	4.79644
PE(17:0_20:4)	-0.724025	1.5211		-0.657421			TG(16:0_16:0_18:1)	-1.01906	3.10079		TG(16:0_16:0_18:1)		-2.20556	6.07106
PE(18:0_16:1)	1.15309	1.30131		0.4944			TG(16:0_16:0_26:1)	-0.780367	1.36482		TG(16:0_16:1_16:1)		-3.03829	4.04511
PE(18:0_16:1)	1.16481	2.82307		0.645525			TG(16:0_16:1_16:1)	-2.32026	5.29128		TG(16:0_16:1_17:1)		-2.87944	3.99283
PE(18:0_16:1)	1.86945	4.2731		1.03756			TG(16:0_16:1_17:1)	-1.67367	1.5565		TG(16:0_16:1_18:1)		-2.69258	5.39238
PE(18:0_18:1)	0.733945	1.64992		0.389578			TG(16:0_16:1_18:1)	-1.3074	4.33568		TG(16:0_16:1_18:1)		-2.30458	5.73702
PE(18:0_18:2)	1.24003	4.78499		0.752613			TG(16:0_16:1_18:1)	-0.925687	4.28715		TG(16:0_16:1_18:2)		-2.90256	4.78586
PE(18:0_18:2)	1.28412	2.40837		0.699457			TG(16:0_16:1_18:2)	-1.04241	1.43512		TG(16:0_16:1_18:2)		-2.85062	4.13981
PE(18:0_20:1)	1.01925	1.62677		0.504643			TG(16:0_17:0_18:1)	-0.88706	4.46483		TG(16:0_17:0_18:1)		-1.81546	3.69577
PE(18:0_20:3)	0.81086	3.26372		0.499345			TG(16:0_17:1_18:1)	-1.10968	3.78192		TG(16:0_17:1_18:1)		-2.19314	4.15079
PE(18:0_20:3)	0.981424	1.5626		0.477034			TG(16:0_18:0_18:0)	-0.908417	1.35915		TG(16:0_18:0_18:1)		-1.74665	6.0395
PE(18:0_20:4)	0.621962	4.2522		0.398338			TG(16:0_18:0_18:1)	-0.811992	3.47688		TG(16:0_18:0_18:1)		-1.02477	3.92831
PE(18:0_22:3)	1.61184	3.96868		0.925567			TG(16:0_18:0_18:1)	-0.689065	2.59509		TG(16:0_18:0_19:1)		-1.61409	3.36589
PE(18:0_22:4)	0.734356	4.94643		0.451672			TG(16:0_18:0_19:1)	-0.719841	2.80408		TG(16:0_18:0_20:1)		-1.56034	2.31537
PE(18:0_22:5)	0.619324	2.354		0.399034			TG(16:0_18:1_18:1)	-1.2167	4.24169		TG(16:0_18:0_24:1)		-0.766096	2.17988
PE(18:0_22:5)	0.600946	3.33635		0.383115			TG(16:0_18:1_19:1)	-0.912209	3.53546		TG(16:0_18:1_18:1)		-2.48466	3.92613
PE(18:0_24:3)	0.825317	1.54618		0.388362			TG(16:0_18:1_20:1)	-0.841954	5.01036		TG(16:0_18:1_19:1)		-2.02913	5.26572
PE(18:1_18:1)	1.24003	4.78499		0.752613			TG(16:0_18:1_20:2)	-1.13963	5.58615		TG(16:0_18:1_20:1)		-2.00639	4.277
PE(18:1_18:2)	0.644803	3.3854		0.383632			TG(16:0_18:1_20:4)	-0.910923	3.4716		TG(16:0_18:1_20:2)		-2.27988	5.39121
PE(18:1_20:1)	1.55117	1.57034		0.689868			TG(16:0_18:1_22:3)	-0.761327	3.71628		TG(16:0_18:1_20:4)		-2.24294	3.12334
PE(18:1_20:1)	1.20118	4.06449		0.746221			TG(16:0_18:1_22:4)	-0.86475	2.88133		TG(16:0_18:1_22:1)		-1.56936	5.28746
PE(18:1_20:4)	0.686156	2.26814		0.401039			TG(16:0_18:1_26:2)	-0.590393	3.69368		TG(16:0_18:1_22:3)		-1.98298	5.2346
PE(18:1_22:1)	1.46779	1.79842		0.735793			TG(16:0_18:1_26:3)	-1.01036	1.75863		TG(16:0_18:1_22:4)		-2.48393	3.33087
PE(18:1_22:6)	0.660874	1.79698		0.366897			TG(16:1_18:1_18:1)	-1.29407	4.20094		TG(16:0_18:1_24:1)		-1.34337	4.53551
PE(18:1_24:1)	1.54696	2.99792		0.97486			TG(16:1_18:1_18:1)	-0.813885	3.4237		TG(16:0_18:1_24:4)		-1.29132	2.68086
PE(18:1_26:1)	1.79249	3.56248		0.997297			TG(16:1_18:1_18:2)	-1.48676	3.74625		TG(16:0_18:1_25:1)		-1.29561	4.04728
PE(18:2_18:1)	0.715705	4.5932		0.461444			TG(16:2_16:0_18:1)	-1.78591	4.7257		TG(16:0_18:1_26:1)		-0.843761	2.62585
PE(19:0_18:1)	1.32401	2.59204		0.831561			TG(17:0_18:0_18:1)	-0.68089	3.12805		TG(16:0_18:1_26:2)		-1.28814	3.11773
PE(19:0_20:4)	-0.712031	1.8946		-0.604167			TG(17:1_18:1_18:1)	-1.53539	3.33617		TG(16:0_18:1_26:3)		-1.74674	2.81024
PE(20:0_16:1)	1.41976	1.73349		0.681397			TG(17:1_18:1_20:1)	-1.56129	3.12445		TG(16:0_20:0_18:1)		-0.891903	3.27875
PE(20:0_18:1)	0.974717	1.66595		0.500381			TG(17:2_16:0_18:0)	-1.04716	3.59362		TG(16:0_20:2_22:2)		-1.84642	3.76923
PE(22:0_16:1)	1.5979	1.96855		0.827711			TG(18:0_17:1_18:1)	-1.00575	3.46461		TG(16:0_24:0_18:1)		-1.60219	4.16182
PE(22:0_18:1)	1.58886	4.6265		0.924857			TG(18:0_18:0_18:0)	-1.07816	1.6951		TG(16:0_24:0_18:1)		-1.60219	4.16182
PE(24:0_16:1)	2.34606	3.60412		2.33981			TG(18:0_18:0_18:0)	-0.618567	1.30197		TG(16:0_26:0_18:1)		-1.04825	2.25397
PE(24:0_18:1)	1.49957	2.29672		0.798316			TG(18:0_18:1_18:1)	-0.859408	3.43299		TG(16:0_26:0_18:1)		-0.973522	2.15214
PE(24:0_20:4)	1.0331	1.70212		0.519505			TG(18:0_18:1_19:1)	-0.885806	4.57033		TG(16:1_18:1_18:1)		-2.71415	1.67536
PE(24:0_22:3)	1.08036	1.59742		0.504742			TG(18:0_18:1_20:1)	-0.723027	3.15418		TG(16:1_18:1_18:1)		-2.50197	2.0708
PE(26:0_18:1)	2.15875	3.34791		2.15117			TG(18:0_18:1_22:1)	-0.625328	2.93759		TG(16:1_18:1_18:2)		-2.83881	3.19056
PE(26:0_18:2)	1.31254	1.77109		0.678414			TG(18:0_18:1_22:4)	-0.690747	2.66708		TG(16:1_18:1_22:4)		-2.2077	3.73912
PE(26:0_20:4)	1.02525	1.4599		0.47917			TG(18:1_18:1_18:2)	-1.1357	4.13859		TG(16:1_18:1_24:1)		-1.68346	4.17099
PE(O-12:1_18:1)	0.885305	1.43024		0.399591			TG(18:1_18:1_20:1)	-0.831298	3.64481		TG(16:1_18:1_26:1)		-1.36527	3.3711
PE(O-16:1_18:1)	0.971899	1.40076		0.445598			TG(18:1_18:1_20:4)	-1.2186	4.9156		TG(16:2_16:0_18:1)		-3.41213	5.50393
PE(O-16:1_18:1)	1.43116	2.16294		0.730645			TG(18:1_20:3_22:4)	-1.56798	5.44492		TG(17:0_17:0_21:1)		-0.800882	2.2477
PE(O-16:1_18:2)	1.00727	1.61009		0.490622			TG(18:2_16:0_17:0)	-1.05022	3.25843		TG(17:0_18:0_18:1)		-1.44669	3.45268
PE(O-16:1_18:2)	1.61999	1.31176		0.657504			TG(18:2_18:0_21:1)	-1.11696	4.06303		TG(17:1_18:1_18:1)		-2.75951	3.74086
PE(O-16:1_18:2)	1.75404	1.47573		0.753687			TG(18:3_16:0_18:0)	-1.9509	3.51922		TG(17:1_18:1_20:1)		-2.08112	4.82082
PE(O-16:1_18:3)	1.33331	1.50479		0.603194			TG(26:0_18:1_18:1)	-1.2085	2.86714		TG(17:2_16:0_18:0)		-3.42444	2.14982
PE(O-16:1_19:1)	0.669523	1.42404		0.325872			TG(30:2_16:0)	-2.40061	4.41119		TG(17:3_19:0_26:0)		-1.07951	3.24941
PE(O-16:1_20:1)	1.05492	1.55361		0.512116			TG(36:2_20:1)	-1.15918	3.76156		TG(18:0_17:1_18:1)		-1.75742	5.55954
PE(O-16:1_20:2)	1.75732	2.43243		1.08762			TG(37:2_18:0)	-0.908676	3.95096		TG(18:0_18:1_18:1)		-1.46561	4.88117
PE(O-16:1_20:3)	1.3661	1.37559		0.582916			TG(38:5_20:3)	-1.76199	4.32676		TG(18:0_18:1_18:2)		-0.782354	1.72895
PE(O-16:1_21:1)	0.715341	1.92012		0.371814			TG(39:2_18:0)	-0.733469	3.35082		TG(18:0_18:1_19:1)		-1.92498	4.335
PE(O-16:1_22:1)	1.08426	1.6828		0.548896			TG(40:7_18:0)	-0.912808	3.37236		TG(18:0_18:1_20:1)		-1.28802	4.22985
PE(O-18:1_18:1)	1.22751	1.76669		0.595393			TG(O-16:0_16:0_18:1)	-2.45371	5.79549		TG(18:0_18:1_22:1)		-1.19253	3.73369
PE(O-18:1_18:2)	1.61047	3.35184		0.958474			TG(O-18:0_16:0_18:1)	-2.57859	5.00629		TG(18:0_18:1_22:3)		-1.52951	3.16973
PE(O-18:1_18:2)	1.6556	1.6923		0.776701			TG(O-18:1_16:0_18:1)	-2.83524	3.44621		TG(18:0_18:1_22:4)		-1.81842	4.83144
PE(O-18:1_20:1)	1.44172	1.70331		0.716345			TG(O-22:1_16:0_18:1)	-2.82793	3.53983		TG(18:0_18:1_26:1)		-0.864812	2.81923
PE(O-18:1_20:3)	1.58193	5.43395		0.928589			TG(O-24:1_16:0_18:1)	-2.64834	5.25742		TG(18:0_18:1_26:2)		-1.33336	2.90617
PE(O-18:1_20:3)	1.49292	1.65754		0.694769							TG(18:0_18:1_28:1)		-0.611574	1.52908
PE(O-18:1_21:1)	1.15106	1.74418		0.620598							TG(18:0_20:0_18:1)		-1.18128	1.80594
PE(O-18:1_22:1)	1.92506	1.48712		1.24689							TG(18:0_26:0_18:1)		-1.13487	2.58819
PE(O-18:1_22:3)	1.98331	2.80776		1.08847							TG(18:1_18:1_18:2)		-2.45074	5.61203
PE(O-18:1_22:3)	1.64851	4.63422		0.974546							TG(18:1_18:1_20:1)		-1.94802	3.89924
PE(O-18:1_22:5)	1.08539	3.83316		0.663102							TG(18:1_18:1_20:4)		-2.40342	3.602
PE(O-18:1_24:1)	1.21055	3.26172		0.71284							TG(18:1_18:1_26:1)		-1.22741	3.92352
PE(O-18:2_18:1)	1.67221	1.46757		0.741483							TG(18:1_20:1_26:1)		-1.04938	1.35396
PE(O-18:2_22:2)	1.59214	1.81165		0.883087							TG(18:1_20:3_22:4)		-2.52702	3.57768
PE(O-18:2_22:6)	1.47383	2.51951		0.77925							TG(18:2_16:0_17:0)		-2.24467	4.48537
PE(O-20:1_20:3)	1.22947	1.4557		0.562334							TG(18:2_18:0_21:1)		-1.7773	4.0822
PE(O-20:2_20:4)	0.748472	5.51032		0.465009							TG(26:0_18:1_18:1)		-1.70963	3.6039
PE(O-24:2_18:1)	2.06735	3.68112		1.14085							TG(26:2_16:0_18:0)		-1.07474	3.48399
PE(O-24:2_18:2)	1.08962	1.45482		0.539463							TG(26:2_17:0_18:0)		-1.0913	3.04323
PE(O-24:2_20:1)	2.38271	2.05674		2.34794							TG(36:2_20:1)		-1.65329	4.63798
PE(O-24:2_20:3)	1.7595	1.51322		0.757212							TG(36:2_28:1)		-1.01803	3.36382
PE(O-26:2_18:1)	1.33809	1.89732		0.675798							TG(37:2_18:0)		-1.63396	4.16745
PE(P-12:0_22:6)	0.589309	2.79789		0.377342							TG(38:5_20:3)		-2.5273	3.51309
PE(P-16:0_16:1)	1.58709	3.15789		0.903543							TG(39:2_18:0)		-1.41586	3.75885
PE(P-16:0_18:1)	1.55836	4.72407		0.909872							TG(40:7_18:0)		-2.15871	3.68093
PE(P-16:0_18:2)	1.56407	5.24365		0.901423							TG(41:2_23:0)		-1.61273	3.22933
PE(P-16:0_20:1)	1.66433	2.67778		0.893037							TG(O-16:0_16:0_18:1)		-2.95477	5.42863
PE(P-16:0_20:2)	1.06343	1.45936		0.763521							TG(O-18:0_16:0_18:1)		-2.96492	6.15233
PE(P-16:0_20:3)	1.27268	4.46095		0.740195							TG(O-18:1_16:0_18:1)		-3.37183	3.70794
PE(P-16:0_20:3)	1.90246	4.71905		1.07169							TG(O-22:1_16:0_18:1)		-3.12103	5.51792
PE(P-16:0_20:4)	1.01355	3.65039		0.643402							TG(O-24:1_16:0_18:1)		-2.81952	5.1548
PE(P-16:0_20:5)	0.897018	3.56034		0.533377
PE(P-16:0_22:1)	1.87408	1.6837		1.1133
PE(P-16:0_22:2)	1.74795	3.87198		0.961083
PE(P-16:0_22:2)	2.0824	3.71179		1.22531
PE(P-16:0_22:3)	1.20323	3.5994		0.735045
PE(P-16:0_22:3)	1.47833	4.00423		0.913298
PE(P-16:0_22:4)	0.766721	4.08307		0.488785
PE(P-16:0_22:5)	0.665354	3.01659		0.446375
PE(P-16:0_22:6)	0.996784	3.9644		0.620889
PE(P-18:0_16:0)	0.893435	4.82536		0.567119
PE(P-18:0_18:1)	1.98008	4.22355		1.11185
PE(P-18:0_18:2)	1.76773	4.40887		0.991012
PE(P-18:0_20:3)	2.01251	4.71145		1.12304
PE(P-18:0_20:4)	1.27921	4.79651		0.777434
PE(P-18:0_22:2)	2.00442	3.54087		1.07932
PE(P-18:0_22:3)	1.70452	4.71532		0.983356
PE(P-18:0_22:4)	0.851663	3.22654		0.494119
PE(P-18:0_22:5)	1.09565	4.27792		0.668936
PE(P-18:0_22:5)	0.980831	4.54207		0.624901
PE(P-18:0_22:6)	1.16993	4.62713		0.722113
PE(P-18:1_18:1)	1.71244	4.45857		0.957024
PE(P-18:1_20:4)	1.27549	2.23792		0.655191
PE(P-18:1_22:6)	1.13033	3.33992		0.634526
PE(P-20:0_20:4)	0.972217	3.79144		0.605818
PE(P-20:0_22:4)	1.1649	2.89797		0.705847
PE(P-20:1_20:4)	0.735753	6.55373		0.46479
PE(P-22:0_20:4)	1.13155	3.85582		0.692545
PE(P-22:1_18:1)	2.22716	2.1888		2.19754
PE(P-22:1_18:1)	2.08618	2.11873		1.12563
PE(P-22:1_20:4)	1.10477	4.60546		0.668702
PE(P-24:1_20:4)	1.46204	4.44777		0.860872
PG(14:0_16:0)	1.53676	1.53112		0.705153
PG(16:0_16:0)	1.56823	2.00905		0.781349
PG(16:0_22:4)	1.55448	1.53973		0.697327
PG(16:1_16:1)	1.55014	1.43182		0.672352
PG(16:1_18:1)	1.5746	1.67559		0.730756
PG(16:1_18:1)	1.08742	2.5631		0.651242
PG(18:1_18:1)	1.90215	1.92638		1.08286
PG(18:1_18:2)	1.86472	1.76755		0.969038
PG(18:1_18:2)	1.86472	1.76755		0.969038
PI(16:0_20:3)	0.9441	1.71273		0.490242
PI(18:0_19:2)	1.52471	1.84136		0.794595
PI(18:0_19:3)	0.913803	1.72179		0.560682
PI(18:0_20:2)	1.30159	1.55577		0.746527
PI(18:0_20:2)	1.88197	1.70059		1.17242
PI(18:0_20:3)	0.612835	1.98933		0.345721
PI(18:0_20:3)	1.09359	1.5647		0.659378
PI(18:0_20:3)	1.2465	1.90764		0.659601
PI(18:0_20:4)	0.854238	1.78212		0.534573
PI(18:0_21:3)	0.916873	1.78991		0.502085
PI(18:0_22:2)	1.1038	1.80774		0.581232
PI(18:1_20:2)	1.2275	1.93938		0.782498
PI(18:1_20:3)	1.43081	1.51197		0.780634
PI(20:4_22:5)	-0.848468	1.82934		-0.726911
PI(22:4_16:0)	0.814249	3.61719		0.491704
PS(14:0_16:0)	-0.745293	2.16412		-0.587095
PS(16:0_16:0)	-0.786788	1.50427		-0.605782
PS(16:0_18:0)	-0.591721	1.94429		-0.40712
PS(18:0_18:1)	1.27648	3.75471		0.74061
PS(18:0_18:1)	0.759957	1.5059		0.389076
PS(18:0_18:1)	1.23931	2.42508		0.827082
PS(18:0_18:2)	0.817451	3.32091		0.496427
PS(18:0_20:1)	0.885521	1.56393		0.46578
PS(18:0_20:2)	1.39055	1.64229		0.669988
PS(18:0_20:3)	0.739032	3.58086		0.458924
PS(18:0_22:2)	1.42305	1.74071		0.670421
PS(18:0_22:3)	1.45425	4.25886		0.847296
PS(18:1_24:1)	1.00904	1.60049		0.493026
PS(18:1_26:1)	1.14286	2.16126		0.626375
PS(20:0_18:1)	1.33628	2.97103		0.740677
PS(22:0_16:1)	1.32429	2.49898		0.705425
PS(22:0_18:1)	0.93744	1.73332		0.506543
PS(24:0_16:1)	2.20314	2.55991		2.1814
PS(24:0_18:1)	2.29707	3.71831		2.29183
PS(24:0_18:1)	1.88315	3.19357		1.04403
PS(26:0_18:1)	1.77689	2.59046		0.962061
SM(d18:1_14:0)	0.621647	2.32965		0.431189
SM(d18:1_15:0)	0.644674	1.70245		0.44157
SM(d18:1_18:0)	0.725267	1.94031		0.420731
SM(d18:1_23:0)	0.592384	2.8961		0.369609
SM(d18:1_24:0)	0.826552	3.93621		0.496645
SM(d18:1_24:1)	0.607129	3.53884		0.392206
SM(d18:1_24:1)	0.94142	1.73804		0.567032
SM(d18:1_25:0)	0.774814	2.14892		0.463271
SM(d18:1_25:0)	0.774814	2.14892		0.463271
SM(d18:1_26:0)	1.11426	2.23435		0.598487
SM(d18:2_16:0)	0.628358	3.34885		0.388446
TG(12:0_14:0_16:0)	2.70952	6.57619
TG(12:0_16:0_16:0)	2.33061	5.06241
TG(12:0_16:0_16:1)	2.48766	2.3812
TG(14:0_16:0_16:0)	1.53609	2.09925
TG(14:0_16:0_16:1)	2.35997	3.65791
TG(14:0_16:0_18:1)	2.30114	3.70146
TG(14:0_16:1_16:1)	1.9718	2.71641
TG(14:0_16:1_18:1)	2.45338	4.18437
TG(15:0_16:0_18:1)	1.96653	4.65307
TG(16:0_16:0_18:1)	2.33768	5.83247
TG(16:0_16:1_16:1)	1.72937	3.78973
TG(16:0_16:1_17:1)	1.56973	2.79481
TG(16:0_16:1_18:1)	1.89716	5.41213
TG(16:0_16:1_18:1)	2.50249	5.74716
TG(16:0_16:1_18:2)	2.22866	3.37627
TG(16:0_16:1_18:2)	2.42774	4.20723
TG(16:0_17:0_18:1)	2.04564	3.92129
TG(16:0_17:1_18:1)	2.14797	4.11903
TG(16:0_18:0_18:1)	1.47508	4.26867
TG(16:0_18:0_18:1)	2.53088	6.36238
TG(16:0_18:0_19:1)	2.28658	3.75525
TG(16:0_18:0_20:1)	2.69038	4.6401
TG(16:0_18:0_24:1)	2.24561	3.53989
TG(16:0_18:0_26:1)	1.57557	1.70023
TG(16:0_18:1_18:1)	2.71788	3.98487
TG(16:0_18:1_19:1)	2.46751	5.34454
TG(16:0_18:1_20:1)	2.94502	4.57682
TG(16:0_18:1_20:2)	2.78955	5.53838
TG(16:0_18:1_20:4)	2.14779	3.08981
TG(16:0_18:1_22:1)	3.08638	6.23564
TG(16:0_18:1_22:3)	2.24203	5.42609
TG(16:0_18:1_22:4)	2.4875	3.33993
TG(16:0_18:1_24:1)	2.96615	6.17259
TG(16:0_18:1_24:4)	2.10086	3.35657
TG(16:0_18:1_25:1)	2.69541	6.10828
TG(16:0_18:1_26:1)	2.74144	4.25973
TG(16:0_18:1_26:2)	2.59881	3.71556
TG(16:0_18:1_26:3)	2.91066	3.52524
TG(16:0_20:0_18:1)	1.81856	4.27661
TG(16:0_20:2_22:2)	3.01772	4.15235
TG(16:0_24:0_18:1)	2.81432	4.1602
TG(16:0_24:0_18:1)	2.7446	4.11101
TG(16:0_26:0_18:1)	2.76642	3.60785
TG(16:0_26:0_18:1)	2.96005	3.64641
TG(16:1_18:1_18:1)	2.75519	1.68421
TG(16:1_18:1_18:1)	2.71634	2.12298
TG(16:1_18:1_18:2)	2.20519	3.02641
TG(16:1_18:1_22:4)	2.24218	3.53791
TG(16:1_18:1_24:1)	3.05387	4.66439
TG(16:1_18:1_26:1)	2.91103	4.04123
TG(16:2_16:0_18:1)	1.88674	6.53245
TG(17:0_17:0_21:1)	1.86414	3.14321
TG(17:0_18:0_18:1)	1.88155	3.6629
TG(17:1_18:1_18:1)	2.32852	3.71454
TG(17:1_18:1_20:1)	1.71017	4.36215
TG(17:2_16:0_18:0)	1.49016	1.65376
TG(17:3_19:0_26:0)	3.88662	4.3305
TG(18:0_17:1_18:1)	1.88081	5.37701
TG(18:0_18:1_18:1)	1.95687	5.096
TG(18:0_18:1_18:2)	1.90294	5.88308
TG(18:0_18:1_19:1)	2.71485	4.60057
TG(18:0_18:1_20:1)	2.20136	4.79608
TG(18:0_18:1_22:1)	2.5757	4.45427
TG(18:0_18:1_22:3)	2.8062	3.68369
TG(18:0_18:1_22:4)	2.02042	4.86745
TG(18:0_18:1_26:1)	2.63142	4.14455
TG(18:0_18:1_26:1)	2.69597	3.46236
TG(18:0_18:1_26:1)	2.70752	3.46445
TG(18:0_18:1_26:2)	2.58698	4.17103
TG(18:0_18:1_28:1)	2.60045	3.64061
TG(18:0_20:0_18:1)	2.46313	4.12523
TG(18:0_26:0_18:1)	2.82113	3.8852
TG(18:0_26:0_18:1)	2.39909	2.55884
TG(18:1_18:1_18:2)	2.58337	5.6753
TG(18:1_18:1_20:1)	3.06466	4.20088
TG(18:1_18:1_20:4)	2.13806	3.53223
TG(18:1_18:1_26:1)	3.12362	5.24228
TG(18:1_20:1_26:1)	2.94757	2.1609
TG(18:1_20:3_22:4)	1.81922	3.36551
TG(18:2_16:0_17:0)	1.68181	4.34748
TG(18:2_18:0_21:1)	2.32855	4.59011
TG(26:0_18:1_18:1)	2.57375	4.01234
TG(26:2_16:0_18:0)	2.66516	4.51286
TG(26:2_17:0_18:0)	2.44028	4.00477
TG(36:2_20:1)	1.92682	4.93129
TG(36:2_28:1)	2.71795	4.5456
TG(36:3_16:0)	2.38691	1.31857
TG(37:2_18:0)	2.2101	4.47612
TG(38:5_20:3)	1.50639	3.11825
TG(39:2_18:0)	2.42143	4.24794
TG(40:7_18:0)	2.13287	3.73822
TG(41:2_23:0)	3.30214	3.78495
TG(O-16:0_16:0_18:1)	1.90379	5.13046
TG(O-18:0_16:0_18:1)	2.21178	5.99393
TG(O-18:1_16:0_18:1)	2.22003	3.42763
TG(O-22:1_16:0_18:1)	2.49383	5.23472
TG(O-24:1_16:0_18:1)	2.31394	5.25106

## Sheet: Figure 3
Figure 3a								Figure 3b								Figure 3c								Figure 3d
% PI staining positive cells								% PI staining positive cells								% PI staining positive cells								% PI staining positive cells
	Vehicle			iDGAT1,2					Vehicle			iDGAT1/2					Vehicle			iDGAT1/2					Vehicle			iDGAT1/2
Vehicle	6.79	5.9	5.71	11.9	9.6	11		Vehicle	2.7	2.77	2.96	4.63	5.66	3.88		Vehicle	9.18	10.4	5.7	7.94	6.78	8.11		Vehicle	2.21	1.95	2.18	3.2	3.38	2.56
Hydroxyurea	13.8	16	14.3	13	9.32	15.8		Thymidine	6.59	7.79	6.57	8.92	9.57	7.2		Colcemid	7.63	6.47	6.69	8.97	9.09	10.8		Nocodazole	9.25	9.12	10.5	8.68	8.74	9.72
Erastin	75.5	78	77.2	81.6	90.5	87.4		Erastin	60	64.6	60.7	57.1	61	63.6		Erastin	90.8	91.1	84.4	94.5	93.1	93.7		Erastin	79.2	78.3	82.5	81.6	80.9	81.8
Hydroxyurea+erastin	39	36	39.3	89.1	89.6	96.2		Thymidine+erastin	12.7	13.9	13.8	34	35.3	41.8		Colcemid+erastin	7.14	7.75	6.51	40.3	42.7	44		Nocodazole+erastin	9.72	12.4	13.8	44.1	45.7	49.2
Figure 3e								Figure 3f								Figure 3g								Figure 3h
% lipid peroxidation (arbitrary)								% lipid peroxidation (arbitrary)								% lipid peroxidation (arbitrary)								% lipid peroxidation (arbitrary)
	Vehicle			iDGAT1/2					Vehicle			iDGAT1/2					Vehicle			iDGAT1/2					Vehicle			iDGAT1/2
Vehicle	8.55	8.91	7.54	19	19.7	16		Vehicle	0.73	0.93	0.8	3.83	2.86	3.28		Vehicle	7.12	10.3	7.08	13.1	11.4	13.5		Vehicle	0.57	0.81	0.76	2.5	2.17	2.41
Hydroxyurea	4.67	4.49	4.78	2.59	3.01	2.91		Thymidine	1.33	1.55	1.44	2.7	3.68	3.08		Colcemid	4.82	5.61	4.72	13	12.6	13.2		Nocodazole	2.98	2.9	2.74	5.19	5.98	5.97
Erastin	51	48.1	50	43.4	49.9	53.7		Erastin	16.2	16.6	18.1	20.2	20.4	21.6		Erastin	62.2	60.7	58.9	57.8	60.7	55.4		Erastin	25.8	26.4	24.4	23.7	26.4	33.2
Hydroxyurea+erastin	23.5	23.9	23.5	49.1	48.6	50		Thymidine+erastin	2.34	3.88	2.24	10.1	12.6	11.4		Colcemid+erastin	7.4	5.85	5.87	34.1	31.2	29.7		Nocodazole+erastin	4.37	3.49	3.33	18.9	20.8	13.4
Figure 3i											Figure 3j											Figure 3k											Figure 3l
% PI staining positive cells											% PI staining positive cells											% PI staining positive cells											% PI staining positive cells
	WT			DKO1			DKO2					Control			DKO1			DKO2					Vehicle			DKO1			DKO2					Control			DKO1			DKO2
Vehicle	3.63	2.91	3.76	3.95	6.32	7.54	5.26	5.58	6.54		Vehicle	12.5	8.97	7.12	5.72	5.6	5.69	17.4	22.2	17.7		Vehicle	16.3	18.1	14.7	14.6	13.6	17.9	19.3	21.5	20.7		Vehicle	2.43	2.49	2.43	6.13	5.87	5.06	3.36	4	4.3
Erastin	46.7	48.4	49.1	52	53.5	49.3	77.8	81.1	78.7		Erastin	63.4	61.8	58.6	82.2	82.4	83	80.3	82.4	82.1		Erastin	85.7	80.3	84.2	80.2	77.3	77.7	81.4	83	78		Erastin	93.1	93.7	94.1	82.8	80.9	82.2	95.4	94.3	95
Hydroxyurea	10.5	8.36	12.3	10.6	15.7	11.8	15.2	14.6	14.9		Thymidine	14.9	15	13.9	4.42	6.4	5.53	18.2	16.6	13.2		Colcemid	24.9	24.6	27.9	17.9	19	15.9	35.5	32.1	34.7		Nocodazole	7.5	8.1	7.49	16	11	14	5.92	5.8	6.76
Hydroxyurea+erastin	11.4	11.6	12.1	47.9	44.6	50.5	57.7	54.4	57.2		Thymidine+erastin	16.1	20.3	17.8	87.6	87.8	87.7	76.7	79.4	74.4		Colcemid+erastin	20	14.7	15.4	66.3	65.6	64.8	56.1	53	58		Nocodazole+erastin	12.7	11.2	10.2	62.2	63.4	57.8	49.3	50.8	50.4
Figure 3m											Figure 3n											Figure 3o											Figure 3p
% lipid peroxidation (arbitrary)											% lipid peroxidation (arbitrary)											% lipid peroxidation (arbitrary)											% lipid peroxidation (arbitrary)
	Vehicle			DKO1			DKO2					Control			DKO1			DKO2					Vehicle			DKO1			DKO2					Control			DKO1			DKO2
Vehicle	5.44	3.86	6.97	2.2	2.24	2.44	2.95	2.77	3.29		Vehicle	5.99	3.37	2.78	4.45	4.61	3.12	4.34	4.96	4.59		Vehicle	12.3	13.1	11.7	4.49	3.72	3.92	1.98	1.78	2.36		Vehicle	0.96	0.69	0.55	1.88	2.38	1.6	2.86	2.82	3.52
Erastin	84	82.7	83.3	66.5	64.6	55.3	67.2	65.8	62.2		Erastin	45.7	45.7	46.3	50.4	52.5	54.2	47.8	49	51.7		Erastin	88.4	88.1	88.2	72.8	73.2	66.4	85.4	83.4	83.6		Erastin	45.6	41.2	43.3	60	58.1	54.5	49.2	49.8	47.7
Hydroxyurea	9.05	6.09	6.34	11.9	10.2	9.72	20.4	16.8	15.8		Thymidine	0.72	1.44	1.77	1.24	1.38	1.71	2.8	3.15	2.45		Colcemid	33.1	31	32.6	38.4	39.5	37	15.5	18.2	16.2		Nocodazole	3.01	3.1	2.47	5.94	4.67	4.74	7.98	6.38	6.62
Hydroxyurea+erastin	9.78	10.6	10.1	58.3	52	53.7	81.9	82	81.6		Thymidine+erastin	4.06	4.07	6.3	26.3	25.8	28.6	40.4	41.4	39.9		Colcemid+erastin	33.3	21.6	19.6	69	64.2	69.9	76	78.7	74.5		Nocodazole+erastin	8.49	8.63	7.15	21.8	19.4	18.4	21	22.2	18.1
Figure 3q								Figure 3r								Figure 3s														Figure 3t
% PI staining positive cells								% lipid peroxidation (arbitrary)								% PI staining positive cells														% lipid peroxidation (arbitrary)
	Vehicle			iDGAT1/2					Vehicle			iDGAT1/2					Vehicle			iDGAT1/2			Erastin			iDGAT1/2+erastin					Vehicle			iDGAT1/2			Erastin			iDGAT1/2+erastin
Vehicle	1.32	0.86	1.26	3.37	3.06	3.35		Vehicle	5.19	4.97	5.06	6.52	6.09	6.89		Vehicle	1.18	1.86	1.75	1.81	2.13	2.19	54.2	52	50.5	58.9	58.5	59.9		Vehicle	0.93	1.31	1.09	5.06	4.82	5.19	21.6	21.9	22	26.6	26.3	28.9
iCDK4/6	2.9	4.13	3.67	4.73	7.13	6.07		iCDK4/6	2.47	2.52	1.47	6.21	5.62	6.67		CDK1 sg2	3.09	3.26	3.15	4.13	5.91	4.92	4.3	4.76	5.09	37.7	37.3	32.9		CDK1 sg2	0.33	0.39	0.24	2.98	3.4	3.48	1.65	1.51	1.66	11.8	12.5	11.6
Erastin	78.8	79.3	80.3	87.8	88.8	90.3		Erastin	27.7	28.4	25.5	28.7	28.9	27.8		CDK1 sg3	2.93	2.37	2.87	2.74	2.88	3.42	20.4	22.8	22	55	57.8	57.1		CDK1 sg3	0.57	0.61	0.36	4.8	5.56	5.46	14.6	14.3	13.4	24.8	24.9	25.3
iCDK4/6+erastin	20.2	22.5	25.7	59.4	60.2	60.3		iCDK4/6+erastin	7.01	6.69	5.8	17.1	17.7	18.6

## Sheet: Figure 4
Figure 4a								Figure 4b								Figure 4c
% PI staining positive cells								Relative cell number								% cells with lipid droplet
5-FU (uM)	HCT116			HCT116 FR				Days	HCT116			HCT116 FR					vehicle			iDGAT1/2
0	4.51	5.04	3.9	3.28	2.82	2.88		0	1.00571	0.958631	1.03566	0.981997	1.00164	1.01637		HCT116	13.3	24.4	25.9	0.38	0.15	0.75
25	9.06	6.56	7.97	3.36	3.77	3.73		1	2.59344	2.75606	2.58488	2.49427	2.71031	2.59247		HCT116 FR	34.3	49.8	35.6	1.3	7.03	2.21
50	9.23	9.27	11.6	4.51	3.66	4.33		2	6.96291	6.71469	6.10271	6.4419	6.69722	5.8527
100	11.3	12.1	13.7	5.01	5.15	5.2		3	11.4479	11.7817	9.91583	9.5892	9.62357	8.66121
200	19.9	21.6	23.8	6.48	5.42	7.56		4	22.8402	22.3352	18.5221	15.2111	15.6039	14.1604
500	41.3	52.8	54.5	21.5	21.3	21.5
Figure 4d								Figure 4e								Figure 4f
% PI staining positive cells								% PI staining positive cells								Relative cell number
	HCT116			HCT116 FR					HCT116			HCT116 FR				Days	Vehicle			1 uM iCDK4/6			5 uM iCDK4/6
Vehicle	5.28	3.8	4.79	1.9	2.2	3.19		Vehicle	5.88	4.78	6.6	3.42	2.69	2.66		0	0.99654	1.04844	0.955017	0.986159	0.83045	0.768166	1.29758	0.84083	0.861592
iDGAT1/2	13.5	14.2	13.6	11.1	11.4	10.9		iDGAT1/2	13.5	14.5	15.5	11.7	11.3	12.7		3	2.47059	2.15917	2.22145	1.76471	1.81661	1.61938	1.7128	1.87889	1.70242
RSL3	42.2	36.9	41.1	6.2	3.39	4.34		ML162	41.5	50.5	40.1	4.96	4.95	10.2		6	10.6401	10.0173	11.128	2.53287	2.64706	2.49135	1.82699	2.36678	1.91003
RSL3+iDGAT1/2	65	64.6	63.9	46.1	47.4	47.4		ML162+iDGAT1/2	60.3	61.6	61.2	48.5	50.6	50.5		9	29.2422	27.3114	28.4844	1.29758	2.34602	2.28374	0.622837	1.43253	1.00692
Figure 4g											Figure 4h								Figure 4i
Relative cell number											% cells with lipid droplet								% PI staining positive cells
Days	Vehicle			1 uM iCDK4/6			5 uM iCDK4/6					Vehicle			iDGAT1/2					T47D			T47D PR
0	0.910345	1.12759	0.962069	0.858621	0.868966	0.868966	0.910345	0.858621	0.796552		T47D	3.26	6.53	3.74	6.2	2.62	0.75		Vehicle	2.95	3.63	4.04	1.15	1.13	1.24
3	2.11035	1.91379	1.86207	1.38621	1.69655	1.64483	1.14828	1.4069	1.22069		T47D PR	79.3	76.7	75.2	24.8	15.4	29.6		iDGAT1/2	8.8	9.64	8.91	2.2	2.17	1.63
6	10.1276	11.2862	10.5	7.87241	7.68621	7.76897	9.04138	8.33793	9.19655										RSL3	80.9	81	81.3	11.6	11.7	11.5
9	18.2793	17.5345	17.0586	13.2724	12.3828	12.8586	15.2276	16.0862	15.4034										RSL3+iDGAT1/2	99.6	99.5	99.4	48.8	50.5	49.6
Figure 4j								Figure 4k
% PI staining positive cells								Tumor volume (mm3)
	T47D			T47D PR					Vehicle								IKE								IKE+Lip-1								iDGAT								iDGAT+IKE								iDGAT+IKE+Lip-1
Vehicle	7.27	7.39	7.26	1.3	1.46	1.56		Days Animal #	1	2	3	4	5	6	7	8	1	2	3	4	5	6	7		1	2	3	4	5	6	7	8	1	2	3	4	5	6			1	2	3	4	5	6	7		1
iDGAT1/2	5.29	4.5	4.17	2.02	2.15	3.17		0	288.9	334.5	175.2	210.3	295.5	303.6	313.3	194.7	202.4	136.9	268.5	30.2	0	185.1	0		0	0	119.934	115.778	0	143.251	0	43.1748	214.159	0	0	70.8662	87.1424	573.658			321.788	88.3442	142.148	178.322	0	71.5837	248.048		367.211
ML162	87.6	87.1	89.1	4.07	4.46	3.68		2	368.475	582.624	311.272	260.71	476.256	282.437	556.614	344.5	230.625	388.129	936.396	116.16	219.04	284.8	0		288.684	82.0125	211.864	577.422	330.398	252.648	134.848	401.432	720.811	78.03	69.336	178.596	292.896	571.392			680.372	163.35	274.625	188.356	0	176.4	556.668		730.34
ML162+iDGAT1/2	96.4	98.3	98.4	41.5	42.8	42.3		4	251.982	1032.26	348.8	432.604	788.544	355.74	644.962	898.9	353.202	89.93	222.156	115.192	419.832	383.292	322.452		382.925	248.292	210.938	473.984	1193.24	633.864	172.8	297.675	460.768	162.24	647.15	310.464	227.328	510.904			461.709	261.95	831.464	92.1375	0	220.28	255.613		649.446
								6	577.6	1285.68	645.12	1052.68	1142.83	532.728	1313.83	1418.4	355.224	219.978	479.808	258.61	542.08	556.322	671.277		688.567	453.258	255.881	702.25	1811.86	247.384	972.16	81.675	676.875	286.72	1065.38	610.018	992.452	924.075			613.64	531.196	1362.9	155.952	0	347.328	296.274		893.022
Figure 4l								8	703.95	1375.99	974.05	1379.03	1076.24	775	1346.7	1895.67	551.002	279.3	415.026	284.656	500.976	672.362	597.861		864.399	635.008	217.728	1202.76	1738.89	1571.15	673.672	2011.39	1371.5	387.2	1144.9	610.018	864.399	665.973			893.262	658.503	1383.84	148.96	45.177	668.165	453.258		1064.76
Tumor weight (mg)
Animal number	Vehicle	IKE	IKE+Lip-1	iDGAT1/2	iDGAT1/2+IKE	iDGAT1/2+IKE+Lip-1		Figure 4m
1	565.5	1202.7	947.1	1100	450.6	955.4		Tumor volume (mm3)
2	1420	210.7	462.8	254	471.3	1335.4			Vehicle								IKE								IKE+Lip-1								iDGAT								iDGAT+IKE								iDGAT+IKE+Lip-1
3	861	533.6	310.5	1080	78.5	19.2		Days Animal #	1	2	3	4	5	6	7	8	1	2	3	4	5	6	7		1	2	3	4	5	6	7	8	1	2	3	4	5	6			1	2	3	4	5	6	7		1
4	666.2	264.7	1471.8	463	87	1562.5		0	64.4742	324.178	103.631	97.1834	0	110.063	223.472	76.3146	87.3711	0	0	231.311	199.073	140.277	0	257.214	0	74.1	430.1	111.859	0	20.1	74.1	134.509	0	266.386	0		67.3922	87.5237	0	34.4541	0	70.2621	158.25	63.4403	0	0	0	0	130.802
5	1503	712.4	1730	802	339.8	356.9		2	64.8	601.859	321.048	154.8	68	354.375	274.752	94.64	175.562	173.938	186.05	190.512	140.608	319.74	32.674	226.233	165.699	550.16	832.388	372.4	215.04	169.065	244.094	583.2	226.148	632.011	76.7335		137.5	163.072	0	57.6	393.354	133.75	219.6	80.262	89.082	196	226.695	0	112.266
6	917.7	872.5	1371.4	1030	329.8	2449.3		4	296.208	728.28	166.464	264.192	81.6	257.004	393.762	101.439	180.32	338.1	206.848	259.2	538.002	351.714	94.162	162.45	100.237	409.224	944.784	427.424	179.988	205.7	260.47	274.432	469.625	242.811	725.274		109.346	365.099	166.375	57.9945	70.688	160.38	39.546	80.4315	131.328	123.264	238.136	75.9375	767.083
7	1290	647.1	873.6		1141.8	1044.1		6	676.875	1217.77	253.127	685.584	248.1	459.3	569.9	330.6	309.465	614.125	296.45	643.452	907.6	665.4	279.8	292.4	252.031	867.35	1000.69	740.05	505.5	694.9	462.5	447.6	904.471	806.31	1213.06		163.75	996	422.4	245.1	221.812	460.594	219.978	132.055	285.7	162.5	580.6	147.3	715.473
8	1700		1635.9			1837.3		8	821.362	1775.62	453.6	821.275	368.2	850	655.5	684.5	301.056	1129.22	263.538	944.906	1191	973.9	482.2	388.3	360.15	1070.7	1561.65	1158.17	460	837.5	805.8	407.1	949.442	858.33	1218.32		400.207	1357.6	451.2	250	131.648	269.892	158.184	167.764	253.5	142.5	438.4	112.3	781.986
Figure 4n									Figure 4o
Tumor weight (mg)									4-HNE staining score
Animal number	Vehicle	IKE	IKE+Lip-1	iDGAT1/2	iDGAT1/2+IKE	iDGAT1/2+IKE+Lip-1			HCT116							HCT116 FR
1	683	301.2	221.7	979	94.4	769.5			Vehicle	IKE	IKE+Lip-1	iDGAT1/2	iDGAT1/2+IKE	iDGAT1/2+IKE+Lip-1		Vehicle	IKE	IKE+Lip-1	iDGAT1/2	iDGAT1/2+IKE	iDGAT1/2+IKE+Lip-1
2	790.7	783.3	1009.3	530	332.2	342.4			1	8	2	2	6	3		1	0	0	2	4	1
3	301.1	140.9	1057.5	1030	156.2	183.7			0	3	3	1	4	3		1	1	1	1	3	3
4	624.8	689.9	150.5	184.6	169.2	157.5			1	6	2	1	4	4		1	1	2	0	6	2
5	145.8	851.7	1138	1500	188.5	1186.2			1	3	4	1	6	2		1	2	2	0	3	1
6	1210	705.5	558.5	248.8	299.6	815.6			1	6	6	0	6	4		1	1	1	2	6	4
7	461.1	352.5	1082.8	222.6	86.6	949.2			0	9	4	1	6	4		0	0	1	0	6	1
8	305	384.9	707.5		191.8	1035			1	8	2	0	6	2		2	0	3	0	6
									2	9	2	1	9	4		1	4	2	2	6
									1	6	3						2			6
Figure 4p									0	6							6
PLIN3 staining score
HCT116							HCT116 FR
Vehicle	IKE	IKE+Lip-1	iDGAT1/2	iDGAT1/2+IKE	iDGAT1/2+IKE+Lip-1		Vehicle	IKE	IKE+Lip-1	iDGAT1/2	iDGAT1/2+IKE	iDGAT1/2+IKE+Lip-1
2	2	1	0	1	0		3	4	6	3	4	2
2	2	1	2	0	0		6	3	0	4	4	2
1	2	0	1	1	1		6	6	6	4	4	1
1	1	1	0	0	1		4	6	6	2	2	2
1	1	0	0	0	1		12	6	6	3	2	4
1	1	1	1	1	0		3	6	6	3	2	0
2	1	1	0	1	0		6	4	6	2	2	6
1	1	2	1	0	0		6	6	4	4	4	6
[truncated: 7 more columns]

## Sheet: Supplementary Fig. 1
Supplementary Fig. 1a									Supplementary Fig. 1b
% PI staining positive cells									% lipid peroxidation (arbitrary)
Erastin	Vehicle	Erastin	Erastin	Erastin	Erastin	Erastin	Erastin		Erastin (uM)	Vehicle			Hydroxyurea			Thymidine			Colcemid			Nocodazole
Inhibitors	Vehicle	Vehicle	Ferrostatin-1	DFO	NAC	Necrostatin-1s	Z-VAD-FMK		0	2.58	2.11	9.66	7.44	7.03	5.2	0.4	0.38	0.4	3.93	3.15	2.64	3.78	3.3	2.71
1	6.91	83.5	4.37	7.17	6.23	65.7	97.7		0.5	22.6	28	27.3	10.7	10	9.68	1.71	1.49	1.76	7.05	4.26	6.21	5.42	4.26	5.43
2	6.74	86.8	4.48	7.03	6.14	65.1	98.1		1	36.1	37.8	35.8	13.2	12.2	12.8	3.42	2.68	2.59	6.58	5.66	5.62	8.92	6.64	6.08
3	7.94	78.9	6.98	9.49	5.75	70.5	97.8		2	43.4	43.8	38.3	15.4	14.9	13.8	4.85	5.33	4.87	8.35	8.65	7.55	7.06	7.21	6.68
									5	43.1	45.3	44.8	20.1	20.7	21.2	12.9	17.7	15.1	12	12.3	12.2	12.7	12.9	12.8
									10	43.8	41.1	44	27.3	27	25.6	27.5	27.9	26.5	16.5	18	16.9	17.7	14.5	13.9
Supplementary Fig. 1c												Supplementary Fig. 1d
% lipid peroxidation (arbitrary)												% PI staining positive cells
	Vehicle					RSL3							Vehicle					Erastin
	Vehicle	Hydroxyurea	Thymidine	Colcemid	Nocodazole	Vehicle	Hydroxyurea	Thymidine	Colcemid	Nocodazole			Vehicle	Hydroxyurea	Thymidine	Colcemid	Nocodazole	Vehicle	Hydroxyurea	Thymidine	Colcemid	Nocodazole
1	0.18	0.69	0.04	0.65	0.7	36.6	16.6	10.4	22.5	21.3		1	1	20.4	3.51	16.7	19.5	71.4	16.6	5.2	18.2	23.1
2	0.041	0.67	0.04	0.5	0.39	30	19.4	8.76	17.3	12.2		2	0.95	22.2	4.21	16.6	21.6	72.9	16.9	5.6	20.5	23.1
3	0.06	0.76	0.02	0.56	0.52	31.2	18.3	9.68	20.8	15.4		3	0.83	25.7	4.95	20.4	21.9	75.7	17.7	5.45	20.7	25.7
Supplementary Fig. 1e												Supplementary Fig. 1f
% PI staining positive cells												% lipid peroxidation (arbitrary)
	Vehicle					Erastin							Vehicle					Erastin
	Vehicle	Hydroxyurea	Thymidine	Colcemid	Nocodazole	Vehicle	Hydroxyurea	Thymidine	Colcemid	Nocodazole			Vehicle	Hydroxyurea	Thymidine	Colcemid	Nocodazole	Vehicle	Hydroxyurea	Thymidine	Colcemid	Nocodazole
1	4.41	7.54	15.6	18.6	14.7	58.6	10.3	14.2	15.4	14.4		1	0.02	0.097	0.24	4.4	1.72	41.6	6.52	9.71	18.7	17.5
2	4.96	8.15	15.9	17.7	14.5	53.4	7.85	7.78	18.3	14.5		2	0.02	0.14	0.22	4.49	0.96	42.2	6.04	9.1	19.3	16.9
3	5.34	10.8	15.4	18.4	15.1	58.7	11.6	12.5	17.8	15.3		3	0.12	0.098	0.2	4.15	1.55	42.4	6.25	9.3	18.6	17.5
Supplementary Fig. 1g												Supplementary Fig. 1h
% lipid peroxidation (arbitrary)												% lipid peroxidation (arbitrary)
	Vehicle					Erastin							Vehicle					Erastin
	Vehicle	Hydroxyurea	Thymidine	Colcemid	Nocodazole	Vehicle	Hydroxyurea	Thymidine	Colcemid	Nocodazole			Vehicle	Hydroxyurea	Thymidine	Colcemid	Nocodazole	Vehicle	Hydroxyurea	Thymidine	Colcemid	Nocodazole
1	0.69	2.13	1.37	3.25	3.07	27.3	4.37	3.63	7.35	4.36		1	4.08	2.74	1.92	3.73	4.8	13.3	3.21	2.41	2.66	3.88
2	0.56	1.64	1.9	3.48	3.37	31.2	5.46	4.13	3.74	8.54		2	3.4	2.71	1.39	3.59	4.78	14.2	2.68	1.84	2.48	4.17
3	0.56	2.33	1.62	2.78	3.28	28.1	5.51	3.41	3.32	4.6		3	3.47	1.93	1.51	3.73	4.35	13.1	2.61	1.77	2.83	3.69
Supplementary Fig. 1i												Supplementary Fig. 1j
% PI staining positive cells												% PI staining positive cells
	Vehicle					RSL3							Vehicle					RSL3
	Vehicle	Hydroxyurea	Thymidine	Colcemid	Nocodazole	Vehicle	Hydroxyurea	Thymidine	Colcemid	Nocodazole			Vehicle	Hydroxyurea	Thymidine	Colcemid	Nocodazole	Vehicle	Hydroxyurea	Thymidine	Colcemid	Nocodazole
1	0.54	1.03	1.49	2.46	2.51	69.2	18.3	5.47	17.8	17.3		1	5.62	18.2	9.87	24.9	18.5	62.7	25.7	27.4	34.7	27.6
2	0.45	0.79	1.31	2.8	2.14	70.9	20.3	7.36	17.7	17.1		2	5.1	16.8	9.25	22.9	17.9	61.4	25.1	31.1	32.7	27.4
3	0.47	0.91	1.37	2.78	2.81	71.2	18	6.1	18	18		3	6.14	19	8.88	20.3	18.7	66.3	25	30.5	33.9	30.4
Supplementary Fig. 1k												Supplementary Fig. 1l
% lipid peroxidation (arbitrary)												% lipid peroxidation (arbitrary)
	Vehicle					RSL3							Vehicle					RSL3
	Vehicle	Hydroxyurea	Thymidine	Colcemid	Nocodazole	Vehicle	Hydroxyurea	Thymidine	Colcemid	Nocodazole			Vehicle	Hydroxyurea	Thymidine	Colcemid	Nocodazole	Vehicle	Hydroxyurea	Thymidine	Colcemid	Nocodazole
1	0.96	0.16	0.28	1.25	0.87	34.1	0.64	0.63	15.9	17.6		1	0.53	0.9	0.47	0.11	0.19	29	8.88	17.3	10.6	13.4
2	0.8	0.04	0.3	1.72	0.82	37.4	0.56	0.59	15.3	17.5		2	0.5	1.19	0.47	0.2	0.2	24.5	10.6	16.6	10.6	8.6
3	0.44	0.1	0.74	1.43	0.75	37.3	0.68	0.77	16.5	16.3		3	0.95	0.91	0.38	0.18	0.24	26.1	9.96	16.2	10.6	8.96
Supplementary Fig. 1m												Supplementary Fig. 1n
% lipid peroxidation (arbitrary)												% lipid peroxidation (arbitrary)
	Vehicle					Erastin							Vehicle					Erastin
	Vehicle	Hydroxyurea	Thymidine	Colcemid	Nocodazole	Vehicle	Hydroxyurea	Thymidine	Colcemid	Nocodazole			Vehicle	Hydroxyurea	Thymidine	Colcemid	Nocodazole	Vehicle	Hydroxyurea	Thymidine	Colcemid	Nocodazole
	0.43	5.81	2.07	3.93	2.39	52	5.99	4.55	13.9	15.3			5.74	10	5.21	6.25	8.56	29.2	8.48	9.39	10.7	12.5
	0.53	5.14	2.39	4.44	2.41	48.6	6.91	3.32	12.8	14.1			7.48	9.53	5.2	6.22	9.67	26.6	8.87	8.37	9.36	11.7
	0.42	5.65	2.05	3.94	2.73	45	7.89	3.26	12.3	14			8.49	9.36	4.39	6.21	8.98	24.9	13.6	8.82	10.4	14.3
Supplementary Fig. 1o												Supplementary Fig. 1p								Supplementary Fig. 1q
% lipid peroxidation (arbitrary)												% lipid peroxidation (arbitrary)								% lipid peroxidation (arbitrary)
	Vehicle					Erastin							Vehicle			iCDK4/6					Vehicle			iCDK4/6
	Vehicle	Hydroxyurea	Thymidine	Colcemid	Nocodazole	Vehicle	Hydroxyurea	Thymidine	Colcemid	Nocodazole		Vehicle	8.77	6.97	2.54	8.03	5.05	5.99		Vehicle	0.14	0.36	0.39	0.32	0.52	1.02
	9.02	11.8	8.21	8.81	7.98	28.9	12.6	8.93	6.11	5.34		Erastin	32.1	31.5	30.1	6.4	7.82	7.91		RSL3	19	17.6	19	6.4	6.25	6.21
	10	10.6	8	9.34	8.12	31.1	14.9	8.93	6.51	5.78
	12.1	11.1	8.06	10.1	6.15	29.8	16.1	8.76	10.3	5.97		Supplementary Fig. 1s
												% lipid peroxidation (arbitrary)
Supplementary Fig. 1r													Vehicle			CDK1 sg2			CDK1 sg3
Cell cycle analysis												Vehicle	0.14	0.079	0.079	0.079	0.099	0.14	0.04	0.08	0.08
Genotype	iCDK4/6	G0, G1			S			G2, M				Erastin	34.9	35	37.6	8.35	10.6	8.94	13.6	13.7	15
WT	vehicle	46.4	42.1	46.7	23.1	24.2	23.7	25.9	28.3	24.7
	iCDK4/6	67.3	68.3	67.7	14.4	14.2	13.5	17.3	18.3	16.6		Supplementary Fig. 1t
RB1 sg1	vehicle	52.8	47.8	48.2	16.5	17.1	18.4	26.9	28.6	27.9		% lipid peroxidation (arbitrary)
	iCDK4/6	59.3	60.2	61.2	15.4	14.6	15.1	21.5	21.1	19.8			Vehicle			CDK1 sg2			CDK1 sg3
RB1 sg2	vehicle	50.5	49.9	54.4	20.3	20.5	20.5	25.1	25.7	21.7		Vehicle	0.14	0.079	0.079	0.079	0.099	0.14	0.04	0.08	0.08
	iCDK4/6	57.2	58.1	60.3	18	18.6	16.4	19.7	18.8	20.4		RSL3	35.5	36.7	37.9	8.5	8.26	8.74	17	16.7	15.9
RB1 sg3	vehicle	54.5	46.8	51.3	19.2	19	20.9	23.1	29	24
	iCDK4/6	60.5	63.8	61.4	17.9	15.7	19.8	17.9	17.4	15.6

## Sheet: Supplementary Fig. 2
Supplementary Fig. 2a														Supplementary Fig. 2b
Immunoblot														Cystine uptake level (DPM)
															Vehicle	Hydroxyurea	Thymidine	Colcemid	Nocodazole
														1	381	228.801	294.298	325.969	160.391
														2	325	334.795	307.174	328.641	164.707
														3	361	372.076	290.619	330.422	151.041
														Supplementary Fig. 2c
														Relative levels of glutathione (%)
															Vehicle	Hydroxyurea	Thymidine	Colcemid	Nocodazole
														1	0.986866	1.08154	0.865807	0.589894	0.762481
														2	0.980046	1.06967	0.769735	0.635696	0.726656
														3	1.03309	1.02523	0.841093	0.694051	0.680659
														Supplementary Fig. 2d
														Labile iron levels
															Vehicle	Hydroxyurea	Thymidine	Colcemid	Nocodazole
														1	9.2	6.2	9.5	6.6	9.3
														2	7.5	7	9.5	6.8	7.7
														3	6.6	8.6	8.8	6.3	9.1

## Sheet: Supplementary Fig. 3
Supplementary Fig. 3a							Supplementary Fig. 3b							Supplementary Fig. 3c
% cells with lipid droplet							% cells with lipid droplet							% cells with lipid droplet
	Vehicle	Hydroxyurea	Thymidine	Colcemid	Nocodazole			Vehicle	Hydroxyurea	Thymidine	Colcemid	Nocodazole		hours	Vehicle			Hydroxyurea			Nocodazole
1	3.15	46.7	55.6	76.7	74.8		1	10.3	58.1	55.3	63.4	54.6		0	2.58	3.21	1.7	77.6	67.8	83.7	57.5	54	63.5
2	3.44	34.5	60.3	80.2	80.5		2	15.6	56.5	56.5	66.1	50.8		2	5.15	2.86	5.75	70.1	63.1	72.3	54.5	59.3	52
3	8.48	47.8	56.7	76.9	76.1		3	14.2	61.9	47.7	60.6	75.4		4	4.15	8.95	14.4	60.6	72.2	72.6	70.7	63.1	62.2
														8	14.7	18	15.8	52.5	60.4	65.4	62.5	59	49.5
Supplementary Fig. 3e								Supplementary Fig. 3f						16	6.63	5.29	5.9	40.9	35.8	39.4	50.4	52.4	51.1
% cells with lipid droplet								Immunoblot						24	13.3	13.4	11.3	36.3	23.2	30.1	42.1	33.9	32.6
	Vehicle			iCDK4,/6										48	16.3	13.9	10.2	16.3	6.68	9.78	22.7	19.8	34.2
WT	11.8	17.9	21.8	47.5	48.7	33.8
RB1 sg1	12.7	15.2	7.22	27.5	44.4	12.3
RB1 sg2	14.5	13.4	9.46	5.93	14.2	12.9
RB1 sg3	25.8	24.5	15.6	24.2	21.8	21.7
Supplementary Fig. 3g														Supplementary Fig. 3h
Relative protein levels of DGAT1							Relative mRNA levels of DGAT2							% cells with lipid droplet
	Vehicle	Hydroxyurea	Thymidine	Colcemid	Nocodazole			Vehicle	Hydroxyurea	Thymidine	Colcemid	Nocodazole			Vehicle	HU	HU+iDGAT1	HU+iDGAT2	HU+iDGAT1+2
1	1	1.7	1.8	2.1	2.3		1	1.02022	3.93277	1.73173	2.87473	1.30334		1	8.02	63.1	17.8	23.5	4.06
2	1	1.5	2.8	1.3	1.8		2	0.945322	2.83932	2.0737	3.07559	1.28539		2	8.04	70	18.4	23.6	7.66
3	1	1.7	3.7	2.3	1.9		3	1.03446	3.59389	1.8432	2.53118	1.33998		3	8.51	43.8	15.4	25.9	3.81

## Sheet: Supplementary Fig. 4
Supplementary Fig. 4a								Supplementary Fig. 4b								Supplementary Fig. 4c
% PI staining positive cells								% PI staining positive cells								% PI staining positive cells
	Vehicle			Erastin					Vehicle			iDGAT1,2					Vehicle			iDGAT1,2
Vehicle	8.3	7.84	8.42	71.7	74.8	74.8		Vehicle	0.92	0.32	0.52	0.73	0.46	0.34		Vehicle	3.06	2.38	2.79	4.2	3.59	4.03
HU	22.1	21.1	20.4	23.1	23.7	22.7		Hydroxyurea	0.52	0.5	0.41	0.74	0.55	0.65		Thymidine	4.18	4.47	5.2	5.01	4.9	4.75
HU+iDGAT1	21.2	18.9	20.4	55.1	53.3	54.7		Erastin	82.7	83.2	82.5	90.1	89.1	89.5		Erastin	90.2	90.4	91.1	88.1	90.2	91.6
HU+iDGAT2	21.4	16.8	18.6	38.3	40.1	38.7		Hydroxyurea+erastin	30.4	30.8	29.2	60.7	58.2	59.8		Thymidine+erastin	13.8	15.2	13.9	68.7	69.6	69.4
HU+iDGAT1+2	20.6	15.2	21.2	70.9	71.1	70.4
Supplementary Fig. 4d								Supplementary Fig. 4e
% PI staining positive cells								% PI staining positive cells
	Vehicle			iDGAT1,2					Vehicle			iDGAT1,2
Vehicle	0.76	0.72	0.76	3.48	2.86	3.18		Vehicle	1.62	1.59	1.74	2.6	2.58	2.75
Colcemid	3.07	3.37	3.32	11.6	13.1	10.8		Nocodazole	3.25	3.63	4.7	3.78	4.54	4.23
Erastin	64.8	66.1	69.8	86.6	86.6	89		Erastin	76.6	79.6	78.1	85.9	85.2	85.3
Colcemid+erastin	7.38	7.56	7.62	54.1	56.4	55.8		Nocodazole+erastin	15.6	16.9	16.5	40.2	39.4	41.4
Supplementary Fig. 4f								Supplementary Fig. 4g
% lipid peroxidation (arbitrary)								% lipid peroxidation (arbitrary)
	Vehicle			iDGAT1,2					Vehicle			iDGAT1,2
Vehicle	9.83	11.6	12.8	12.9	12.3	10.8		Vehicle	7.58	7.36	8.42	1.36	1.47	1.27
Hydroxyurea	12.4	11.6	12.1	13.1	13.2	13.8		Thymidine	0.14	0.22	0.092	0.26	0.24	0.23
Erastin	48.7	41.8	38.9	35.2	33.2	34.3		Erastin	40.4	44.7	40.7	40.5	40.8	36.4
Hydroxyurea+erastin	20.1	18.3	19.4	49.8	40.8	40.5		Thymidine+erastin	4.49	4.75	4.41	34.8	30.8	34.1
Supplementary Fig. 4h								Supplementary Fig. 4i
% lipid peroxidation (arbitrary)								% lipid peroxidation (arbitrary)
	Vehicle			iDGAT1,2					Vehicle			iDGAT1,2
Vehicle	0.28	0.41	0.15	2.01	1.11	0.15		Vehicle	1.67	1.61	1.7	0.69	0.77	0.54
Colcemid	3.85	2.97	2.59	1.01	0.92	0.99		Nocodazole	0.089	0.23	0.12	0.048	0.23	0.15
Erastin	32.6	32.9	36.1	30.9	34.6	34.7		Erastin	36.1	36.6	39.8	37.6	37.7	37.1
Colcemid+erastin	19.4	16.5	16.5	35.5	36.3	37.5		Nocodazole+erastin	2.75	3.23	2.49	12.2	11.5	11.4

## Sheet: Supplementary Fig. 5
Supplementary Fig. 5a								Supplementary Fig. 5b
% cells with lipid droplet								% cells with lipid droplet
	Regular-FBS			Lipoprotein free-FBS					Regular-FBS		Lipoprotein free-FBS
Vehicle	4.99	8.94	8.87	3.86	3.22	6.79			Vehicle	iCDK4/6	Vehicle	iCDK4/6
Hydroxyurea	32.7	42.7	28.8	14.1	12.6	13.5		1	1.61	88.8	0.34	0.43
Thymidine	20.6	22.8	30.8	5.19	7.76	3.25		2	1.9	47.1	1.63	0.23
Colcemid	20.2	25.8	29.2	2.85	5.24	2.7		3	4.69	64.8	0.15	0.027
Nocodazole	49.7	54.7	51.7	7.39	11.9	7.03
Supplementary Fig. 5c
Relative expression of DGAT1								Relative expression of DGAT2
	Regular-FBS			Lipoprotein free-FBS					Regular-FBS			Lipoprotein free-FBS
	Vehicle	Hydroxyurea	Thymidine	Vehicle	Hydroxyurea	Thymidine			Vehicle	Hydroxyurea	Thymidine	Vehicle	Hydroxyurea	Thymidine
1	0.676824	2.46002	1.46483	0.345844	0.761928	0.84574		1	0.676824	2.46002	2.06699	0.345844	0.761928	1.56159
2	1.09058	2.3683	1.73444	0.455375	0.727347	0.76487		2	1.09058	2.3683	2.75471	0.455375	0.727347	1.62743
3	1.2326	2.4422	1.91224	0.761271	0.51714	0.69561		3	1.2326	2.4422	2.52679	0.761271	0.51714	0.99446
Supplementary Fig. 5d
Relative expression of DGAT1						Relative expression of DGAT2
	Regular-FBS		Lipoprotein free-FBS				Regular-FBS		Lipoprotein free-FBS
	Vehicle	iCDK4/6	Vehicle	iCDK4/6			Vehicle	iCDK4/6	Vehicle	iCDK4/6
1	0.82764	1.61693	0.58574	1.14924		1	0.8349	1.3409	0.75775	0.59185
2	0.98293	1.67829	0.54156	0.18622		2	1.04	1.36889	0.74288	0.46895
3	1.18943	1.56771	0.58674	1.17646		3	1.1251	1.2434	0.70641	0.36642
Supplementary Fig. 5e												Supplementary Fig. 5f
% PI staining positive cells												% PI staining positive cells
		Vehicle			Hydroxyurea			Thymidine						Vehicle			iCDK4/6
Regular-FBS	Vehicle	0.53	0.47	0.52	4.87	4.24	4.78	1.1	1.04	1.04		Regular-FBS	Vehicle	0.49	0.48	0.52	2.42	0.56	0.76
	RSL3	45.2	42.9	46.1	12.6	14.9	15	6.15	5.56	5.38			RSL3	40	35.8	42.1	9.86	9.77	10.7
Lipoprotein free-FBS	Vehicle	1.09	1.29	1.17	15.3	16.4	17.1	2.2	2.01	2.29		Lipoprotein free-FBS	Vehicle	1.04	1.18	1.15	1.24	1.18	1.1
	RSL3	57.5	56.8	57.5	60.8	59.6	60.9	73.8	73.5	74.3			RSL3	56.3	55.4	56	69.4	68.2	69

## Sheet: Supplementary Fig. 6
Supplementary Fig. 6a								Supplementary Fig. 6b
% EdU labeled cells								Normalized survival fraction
	HCT116	HCT116 FR						dose	H460			H460 RR
1	56.9	42.6						0	0.931818	1.03409	1.03409	1.15232	0.993377	0.854305
2	56.1	42						2	0.386364	0.431818	0.443182	0.794702	0.635762	0.596026
3	55	44.4						4	0.128788	0.0871212	0.109848	0.18543	0.245033	0.205298
								8	0.0181818	0.0136364	0.0159091	0.0615894	0.0615894	0.0774834
Supplementary Fig. 6c								Supplementary Fig. 6d
Relative cell number								% cells with lipid droplet
Days	H460			H460 RR					Vehicle			iDGAT1/2
0	0.981556	1.0415	0.976945	0.968402	0.989946	1.04165		H460	11.8	14.3	13.5	7.33	7.1	8.58
1	3.19942	3.26398	3.28242	2.31706	2.26535	2.71777		H460 RR	30.8	40.4	33.8	9.66	7.55	9.75
2	9.11066	8.52046	8.26225	5.6693	5.83303	5.45386
3	18.4294	18.1251	18.5308	15.1271	13.8345	14.0154
4	25.9406	30.4271	26.0559	19.3153	19.5049	20.3407
5	31.2893	29.8369	28.4997	24.5203	25.6018	23.3095
Supplementary Fig. 6e								Supplementary Fig. 6f
% PI staining positive cells								% PI staining positive cells
	H460			H460 RR					H460			H460 RR
Vehicle	6.87	4.84	4.96	6.92	6.17	5.74		Vehicle	6.13	7	7.48	7.69	5.82	5.36
iDGAT1/2	4.03	3.75	3.9	13.6	13.8	9.52		iDGAT1/2	8.1	9.24	10.8	8.22	8.94	9.26
RSL3	75.5	68.2	70.8	31.5	31.3	36.9		ML162	17.1	17.4	18.2	8.5	9.13	9.95
RSL3+iDGAT1/2	73.9	67.3	75.6	78.6	78.6	74		ML162+iDGAT1/2	18.1	19.2	19.9	25.6	23.3	26.1
Supplementary Fig. 6g														Supplementary Fig. 6h				Supplementary Fig. 6i
TAG (nmol/mg tumor)														Ki67 staining score				BAT/gram body weight (mg)
	HCT116						HCT116 FR							sample number	HCT116	HCT116 FR		mouse number	Vehicle	iDGAT1/2
Sample number	Vehicle			iDGAT1/2			Vehicle			iDGAT1/2				1	8	6		1	3.06792	1.77917
1	7.83158	7.95931	7.87416	7.343	7.39333	7.26751	11.1847	10.8698	10.7487	6.86454	6.66953	6.79954		2	6	6		2	3.75591	3.66972
2	8.65635	8.37499	8.45315	8.20096	8.26267	8.20096	9.055	8.77114	9.33885	3.89736	3.93219	3.91477		3	8	6		3	2.91045	3.568
3	8.6987	8.8432	8.58631	5.80848	6.3225	6.03693	9.85237	9.64593	10.033	8.8258	8.98998	9.79266		4	8	6		4	3.32166	2.97778
4	9.48407	9.42526	9.13121	6.98035	7.31509	7.20351	13.1868	13.2366	12.9378	6.81254	6.53425	6.84037		5	12	6		5	2.8986	3.9207
5	9.2868	9.13723	9.03751											6	8	6		6	3.37241	2.712
														7	8	6		7	3.60156	3.84615
														8	8	6		8	4.29688	2.64981
																		9	4.18345	3.0219
																		10	4.85098	3.5
																		11	4.2549	2.41667
																		12	4.11189
